# Supplementary material for: Cytological and transcriptomic analysis to unveil the mechanism of web blotch resistance in Peanut
Source: BMC Plant Biol. 2023 Oct 26;23:518. doi: 10.1186/s12870-023-04545-9 (PMC10601179; doi:10.1186/s12870-023-04545-9)
Supplement: Supplementary file 1 — Supplementary Material 1 [file 12870_2023_4545_MOESM1_ESM.xlsx]

## Sheet: Sheet1
Supplementary Table S1 Summary of RNA-seq data from 42 samples
Sample	RawData(bp)	CleanData(bp)	Mapped reads	Unique Mapped rates(%)	Total Mapped rates(%)	Q20(%)	Q30(%)	GC(%)
PI-0-1	7746365700	7645714984	51173804	0.8368	0.9831	0.9783	0.9351	0.4493
PI-0-2	8654011800	8515002957	57202240	0.8304	0.9814	0.9763	0.9308	0.4483
PI-0-3	7710828000	7606712597	50966224	0.8361	0.9843	0.9803	0.9401	0.4524
PI-12-1	6586412700	6500898893	43477154	0.8393	0.9811	0.9765	0.9301	0.443
PI-12-2	7652176500	7532816475	50519532	0.834	0.9787	0.9759	0.9294	0.4423
PI-12-3	7143758400	7031079747	47157420	0.8256	0.9801	0.9776	0.9334	0.4432
PI-24-1	7277050800	7173104804	48069198	0.8432	0.9824	0.9773	0.9326	0.4511
PI-24-2	8215993800	8094266825	54288244	0.8412	0.9819	0.9792	0.9377	0.4499
PI-24-3	8829912900	8722495275	58343212	0.8395	0.9828	0.9808	0.9414	0.4471
PI-36-1	7723845000	7621666086	51045996	0.8397	0.9831	0.982	0.944	0.4418
PI-36-2	7804805400	7700142889	51436108	0.839	0.9816	0.9799	0.9395	0.4426
PI-36-3	9334743900	9192769603	61595070	0.8267	0.9832	0.9813	0.9429	0.4438
PI-48-1	7967401200	7838707480	52590402	0.827	0.9835	0.9819	0.9445	0.4466
PI-48-2	9080353500	8956828329	59881104	0.8375	0.983	0.9811	0.9423	0.4446
PI-48-3	8557701000	8425916123	56492604	0.8393	0.9828	0.9808	0.9417	0.4473
PI-84-1	8421951000	8288085002	55562560	0.8322	0.9822	0.9825	0.9457	0.441
PI-84-2	7363695600	7263179850	48493408	0.8343	0.9814	0.98	0.939	0.4427
PI-84-3	8045157900	7936010986	53029586	0.8312	0.9838	0.9822	0.9449	0.4409
PI-60-1	8518753800	8387296515	56296762	0.829	0.9827	0.9805	0.9407	0.4411
PI-60-2	7164854700	7073654119	47187152	0.8409	0.9813	0.9777	0.9337	0.4409
PI-60-3	7101347700	7005461729	46755046	0.8294	0.9827	0.9815	0.9429	0.4438
Zh-0-1	8770470300	8637958732	57751248	0.8297	0.981	0.9761	0.93	0.4491
Zh-0-2	6592113300	6478768999	43483204	0.827	0.9799	0.9792	0.9378	0.4489
Zh-0-3	8088840900	7961813679	53281748	0.8326	0.9824	0.9772	0.9324	0.4507
Zh-12-1	9036449700	8922052153	59617598	0.8243	0.9838	0.9824	0.9455	0.4455
Zh-12-2	7528244700	7424760726	49737506	0.8372	0.9824	0.98	0.9392	0.4413
Zh-12-3	8299680900	8164085614	54683046	0.8229	0.9817	0.9773	0.9325	0.4428
Zh-24-1	8107587300	7994833223	53526240	0.8445	0.9829	0.9778	0.9333	0.4503
Zh-24-2	7083993900	6964466126	46775462	0.8298	0.9835	0.9816	0.9438	0.4505
Zh-24-3	8071287600	7963343123	53288922	0.8389	0.9854	0.9816	0.9435	0.4505
Zh-36-1	7496572800	7388709035	49542646	0.8298	0.9837	0.9818	0.9439	0.4423
Zh-36-2	8067264000	7950676225	53283330	0.8299	0.984	0.9814	0.9428	0.4455
Zh-36-3	7954412100	7852274904	52551850	0.8309	0.9833	0.9817	0.9436	0.4437
Zh-48-1	8134240200	8023459091	53747730	0.8349	0.9844	0.9831	0.9474	0.4505
Zh-48-2	7295610900	7185861143	48231498	0.8333	0.9839	0.9819	0.9443	0.4519
Zh-48-3	7990097700	7884671861	52815180	0.8332	0.9855	0.9829	0.9467	0.4496
Zh-60-1	9062917800	8935526641	59812264	0.8328	0.9835	0.9802	0.94	0.4453
Zh-60-2	7049853900	6958898692	46575810	0.8341	0.9833	0.9795	0.9379	0.4425
Zh-60-3	6844759500	6753328272	45217024	0.8276	0.9837	0.9821	0.9444	0.4414
Zh-84-1	7894161600	7755696371	52089300	0.8255	0.9794	0.9767	0.9312	0.4435
Zh-84-2	7002287400	6893355829	46148362	0.8271	0.9806	0.9773	0.9324	0.4435
Zh-84-3	7635916800	7543839566	50353324	0.832	0.9827	0.9782	0.9345	0.4442
Mean value				0.8331	0.9826	0.9798	0.939	0.4456

## Sheet: Sheet2
Supplementary Table S2 Candidate gene primers used for qRT-PCR analysis
Gene names	Description	Forward primer sequence (5'-3')	Reverse primer sequence (5'-3')	Product size (bp)
Arahy.01U1VE	Cysteine synthase	ACTCGTTGACTTGCCCTTCC	CGGTTTGGGGCTTAACAGAG	180
Arahy.048ZT0	Pantothenate kinase	AGGCATCACTTGCGGTTTTG	CGGTTTCTTGTCACCACTGC	260
Arahy.0880BE	Cysteine synthase	GCCTACTTCATCTCCGACCG	CAACCGTGGCGATGCTAATG	295
Arahy.98EFWE	Serine acetyltransferase	CTTTGCCGTGGACATTCACC	ACCACCTAGGGTCACATGGT	136
Arahy.B3L4BD	Serine acetyltransferase	GCCTTCTAAGTCTTCTGCTTCTTT	GTACTTGCAAACACCATCAGTG	127
Arahy.DVM8T3	Oxygen-dependent coproporphyrinogen-III oxidase	ATATTCCTCGCTAAGCCCACG	TCCTCTTTGAAGTTGGCCCC	263
Arahy.JFTX0T	Pantothenate kinase	TCAGGGATCTCCAACAGCAG	CTTGTCAAGACTGATCCCAAACT	243
Arahy.QHJA26	Bifunctional L-3-cyanoalanine synthase/cysteine synthase	AGGCACTGTCTCTGGTGTTG	GTGGACCAGGTTTACCACCAT	113
Arahy.QX0GHN	Cysteine synthase	GGAGGTACAGTAACGGGTGC	TTGGGAAGACCACCAACAGAC	262
Arahy.ACD5NX	Pantothenate kinase	TCCCAGAAGGGCTGAAACTG	AGATCCCCGAAGCCTTCATC	173
Arahy.NA7XEQ	Serine acetyltransferase	GGTCTGACCCAGTTTGGGAG	TGAATGCATCAAGGCGAATGG	246
Arahy.PN33QT	Serine acetyltransferase	TGCCACAATTCTTGGCAACG	TCCTTCCCACCTACCAACCT	129
Arahy.63QAK2	Phospholipase D	TGCTCCTCATCCTGGAACAC	ATGCATGAATCTCACCATGCC	230
Arahy.1L37A5	Phospholipase D	AACATGAAGGTATGAGCCGTG	GCTTTGTGGCTCCAAGAACAAG	107
Arahy.2P4BCH	Probable 1-deoxy-D-xylulose-5-phosphate synthase 2	GGCCTTCATCTTGATGGACCT	TGCCTAAGAAGCCTGGAACC	221
Arahy.59U9MN	Probable peroxygenase	GCAGTTTTGTTGAATGGCACC	TGTCCCTCGAGTGCTCCTTT	132
Actin	House-keeping gene	TTGGAATGGGTCAGAAGGATGC	AGTGGTGCCTCAGTAAGAAGC	196

## Sheet: Sheet3
Supplementary Table S3 FPKM values of all genes in the ZH and PI
id	PI-0_fpkm	PI-12_fpkm	PI-24_fpkm	PI-36_fpkm	PI-48_fpkm	PI-60_fpkm	PI-84_fpkm	Zh-0_fpkm	Zh-12_fpkm	Zh-24_fpkm	Zh-36_fpkm	Zh-48_fpkm	Zh-60_fpkm	Zh-84_fpkm
MSTRG.10000	0	0	0	0	0	0	0	0.729	0	0	0	0	0	0
MSTRG.10019	0.063	0	0	0	0	0.038	0	0.317	0.136	0.038	0.107	0	0.061	0
MSTRG.10058	0	0	0	0	0	0	0	1.567	1.885	1.081	2.238	1.612	2.898	2.303
MSTRG.1006	3.285	8.031	5.41	11.246	5.24	11.846	9.358	3.764	9.1	4.977	10.202	5.25	10.155	9.359
MSTRG.10063	2.151	2.578	2	2.924	2.03	2.906	2.754	1.17	2.808	2.041	2.506	1.711	2.358	2.39
MSTRG.10067	1.317	3.405	1.369	3.213	1.972	3.424	3.819	1.388	3.431	1.272	4.151	1.533	3.672	3.566
MSTRG.1007	0	1.428	0.121	1.799	0.038	1.852	1.06	0	1.763	0.193	0.191	0	0.23	1.009
MSTRG.10073	0.997	1.525	1.556	1.781	1.531	2.119	1.658	0.012	0.05	0	0.633	0.012	0.023	0.003
MSTRG.10076	26.28	6.004	8.285	3.894	5.261	1.451	1.646	0	0	0	5.156	0	0.018	0
MSTRG.10078	0	0.434	0	0	0	0	0	0	0	0	0	0	0	0
MSTRG.1008	0.11	0.244	0.201	0.614	0.2	0.709	0.753	0.228	0.471	0.146	0.576	0.256	0.445	0.599
MSTRG.10080	1.435	4.916	4.193	5.901	4.865	5.416	5.887	3.368	6.436	4.57	6.612	4.051	7.431	7.337
MSTRG.10085	0.956	0.865	1.349	1.068	1.608	1.166	0.94	1.242	1.124	1.225	1.362	1.236	1.314	1.166
MSTRG.10086	0.039	0	0	0	0	0	0.055	0	0	0	0.112	0	0.084	0
MSTRG.10087	2.511	8.253	6.148	8.245	6.84	9.055	9.606	0	0.02	0	0	0.012	0	0
MSTRG.10089	0.207	0.271	0.208	0.385	0.329	0.347	0.243	0.249	0.366	0.394	0.282	0.344	0.278	0.122
MSTRG.10095	59.318	45.843	133.549	62.517	148.46	40.693	37.888	91.819	67.884	129.996	78.578	140.697	61.072	59.242
MSTRG.10100	1.367	11.761	14.322	30.093	16.808	22.009	23.559	1.215	25.582	12.892	34.188	27.462	29.773	21.599
MSTRG.10112	0	0	0	0	0.054	0	0	0	0	0	1.728	0.028	0	0
MSTRG.10117	6.57	9.081	12.246	12.268	13.271	11.233	11.542	7.447	10.12	8.543	11.322	8.939	12.06	11.931
MSTRG.10119	0	0	0	0.043	0	0	0	0	0	0	0	0.069	0	0
MSTRG.10130	0.439	0.888	1.24	1.457	1.141	0.96	1.008	0.95	1.627	0.983	1.797	1.227	1.741	2.215
MSTRG.10140	0	0	0	0	0	0	0	0	0	0	0.354	0	0	0
MSTRG.10151	0	0	0	0	0	0	0	0	0	0	0	0	0	0
MSTRG.10162	0.442	0.355	0.253	0.35	0.195	0.367	0.294	0.237	0.29	0.224	1.084	0.354	0.439	0.345
MSTRG.10169	0	0	0	0	0	0	0	0	0.33	0.021	0.129	0	0.025	0.4
MSTRG.1017	0.228	0.025	0.017	0.034	0.365	0.071	0.072	0.087	0.124	0.046	0.071	0.075	0.154	0.659
MSTRG.10183	0.015	7.338	0.134	13.961	0.084	8.393	7.129	0.028	10.932	0.079	11.701	0.068	7.553	3.557
MSTRG.10186	1.263	2.142	2.022	2.963	1.959	2.558	2.406	1.248	2.724	2.017	2.191	1.831	3.453	2.681
MSTRG.10193	1.158	2.358	0.919	2.185	1.817	2.253	2.427	0.417	0.65	0.324	1.339	0.554	0.489	0.59
MSTRG.10216	9.408	1.295	1.122	0.986	0.995	1.834	1.165	6.59	1.611	1.821	1.502	1.163	1.527	0.922
MSTRG.10217	0.867	1.082	1.05	1.304	0.829	1.572	1.648	0	0	0	1.172	0	0	0
MSTRG.10220	0	0	0	0	0	0	0	0	0	0	0.405	0	0.036	0
MSTRG.10222	0	0.032	0.029	0.114	0	0.03	0.079	0.117	0.109	0	0	0.026	0.17	0
MSTRG.10231	0.753	0.619	0.776	0.8	1.077	0.407	0.979	1.116	1.018	0.712	1.11	0.69	0.989	0.792
MSTRG.10232	0.268	0.464	0.294	0.645	0.584	0.332	0.85	0.403	0.638	0.517	0.539	0.304	0.56	0.647
MSTRG.10235	4.099	5.717	6.327	6.364	5.402	6.801	7.077	4.563	6.901	4.85	7.673	5.407	7.496	7.586
MSTRG.10240	0	0	0.024	0.026	0.022	0	0.072	0	0	0	0	0	0.3	0
MSTRG.10243	0.437	2.525	0.914	2.323	1.201	2.684	2.706	0.576	2.448	0.805	2.26	0.916	2.585	2.705
MSTRG.1025	0.029	0.249	0.077	0.029	0.078	0.031	0.145	0.252	0.494	0.538	0.168	0.453	0.138	0.679
MSTRG.10252	4.403	5.526	5.001	5.324	4.972	5.08	5.141	6.207	5.304	5.233	5.427	5.246	5.267	4.43
MSTRG.10255	0.529	1.236	0.784	1.657	1.214	1.341	1.853	0.54	1.029	0.499	0.935	0.352	1.319	0.859
MSTRG.1026	0.913	2.808	2.071	3.141	1.972	2.945	3.465	1.174	3.687	1.99	3.227	2.049	2.887	2.998
MSTRG.10277	0.838	2.269	0.893	2.685	1.062	2.707	2.957	1.025	2.583	0.857	2.508	0.836	2.453	3.053
MSTRG.1029	0	0	0	0.04	0.012	0.012	0.063	0.024	0	0	0.049	0.024	0.026	0
MSTRG.1030	0	0	0	0	0.118	0	0	0	0	0	0	0	0	0.077
MSTRG.10313	0.046	13.851	2.291	5.463	1.564	7.063	9.617	0	0	0	0	0.013	0	0
MSTRG.10314	2.003	3.604	2.167	3.584	2.766	3.426	3.639	3.148	3.737	2.063	3.51	2.164	2.687	3.001
MSTRG.1032	0.54	1.125	0.726	1.26	0.9	1.04	1.541	0.578	0.912	0.668	0.877	0.606	0.986	0.93
MSTRG.10323	0.264	0.052	0.076	0	0	0.105	0.138	0.364	0.613	0.236	0.14	0.136	0.112	0.155
MSTRG.10328	0.892	0.929	0.708	1.534	1.211	2.276	1.957	1.83	1.542	1.146	1.429	0.919	1.75	1.347
MSTRG.10341	0	0	0	0	0.022	0	0	1.156	0.406	0.203	0.381	0.18	0.119	0.314
MSTRG.10343	4.433	16.793	4.452	22.045	4.342	18.933	18.531	3.749	14.007	3.505	22.023	2.988	21.403	22.696
MSTRG.10345	0.167	0	0.088	0	0	0.076	0.078	0	0	0	0	0	0	0
MSTRG.10349	1.529	1.444	2.254	1.893	2.645	1.846	1.877	3.082	2.061	2.286	2.223	2.499	2.048	2.064
MSTRG.10358	0.126	0.211	0.528	0.59	0.425	0.242	0.456	0.276	0.804	0.269	0.714	0.681	0.429	0.472
MSTRG.1036	0	0	0	0	0	0	0	0	0	0	0	0	0	0
MSTRG.10360	0.084	0.344	0.082	0.546	0.203	0.418	0.341	0.21	0.661	0.452	0.468	0.139	0.343	0.543
MSTRG.10361	0.877	1.828	0.466	1.762	0.541	1.591	1.46	0.866	1.715	0.619	1.47	0.605	1.191	1.066
MSTRG.10365	0.464	1.311	1.086	1.798	1.274	1.602	1.855	0.636	1.942	1.586	1.687	0.936	1.731	1.592
MSTRG.10368	0	0	0	0	0	0	0	0.025	0	0	0	0	0	0
MSTRG.1037	5.851	4.543	3.292	5.554	2.65	5.128	5.123	7.186	6.888	4.199	7.496	2.86	4.966	3.137
MSTRG.10373	4.183	1.224	2.826	0.826	1.456	0.585	0.609	7.93	1.615	2.129	0.981	1.217	0.486	0.354
MSTRG.10377	0.387	0.821	0.293	0.529	0.739	0.99	1.281	0.165	0.409	0.1	0.472	0.106	0.912	0.691
MSTRG.10379	0	0	0	0	0	0.035	0	0	0	0	0	0	1.33	0
MSTRG.10382	1.892	0.122	1.24	0.194	1.255	0	0.053	1.86	0.094	0.666	0.05	0.968	0.073	0.096
MSTRG.10384	2.235	2.775	2.74	3.989	2.858	3.695	4.324	1.588	3.451	2.002	3.525	1.812	4.228	4.5
MSTRG.10385	1.249	3.131	1.83	4.018	2.566	3.288	4.887	1.961	4.584	2.813	4.166	2.14	4.169	4.457
MSTRG.10391	7.751	9.744	7.626	10.412	9.257	8.578	8.315	10.179	11.013	9.186	8.841	8.933	9.952	7.673
MSTRG.10399	5.862	5.887	7.311	8.93	9.613	6.398	6.55	8.492	8.331	6.01	8.1	5.639	7.629	7.979
MSTRG.10404	2.527	7.419	3.965	6.597	4.707	7.538	8.28	3.192	7.243	3.571	6.518	3.559	7.001	8.086
MSTRG.10421	3.605	5.011	4.994	6.411	6.889	6.364	6.818	0	0	0	0	0	0.018	0
MSTRG.10429	0.594	1.831	1.068	2.368	1.528	2.092	2.295	1.05	2.593	1.502	2.234	1.779	2.394	2.51
MSTRG.1043	0.076	0.138	0.092	0.476	0.432	0.229	0.354	0.336	0.158	0.295	0.171	0.367	0.289	0.367
MSTRG.10440	0	0	0.013	0	0	0	0.037	0.011	0	0	0.365	0	0	0.012
MSTRG.10443	0.859	3.225	0.989	3.778	0.819	3.022	2.552	1.188	3.843	1.211	3.393	0.93	3.167	3.522
MSTRG.10447	1.836	2.146	4.777	3.445	5.626	1.864	1.229	2.292	4.358	3.195	4.724	4.356	2.181	3.012
MSTRG.1046	0	0	0	0	0	0	0	0	0	0	0.156	0	0.083	0
MSTRG.1047	0.8	1.215	0.541	0.899	0.786	0.856	1.352	0.769	0.957	0.502	0.694	0.659	0.985	0.75
MSTRG.10478	0.993	1.628	1.908	2.654	1.537	1.723	2.109	1.885	2.178	1.828	2.202	1.806	2.07	1.906
MSTRG.10479	1.351	1.308	1.206	1.502	1.427	1.654	1.74	1.688	2.312	1.325	3.349	1.321	1.615	1.877
MSTRG.10482	0	0	0	0	0	0	0	0	0	0	3.703	0	0	0.009
MSTRG.10484	0.722	2.72	1.514	4.397	1.967	3.617	3.96	1.266	5.194	3.622	6.448	3.913	4.585	5.455
MSTRG.10495	0.14	0.443	0.13	0.174	0.251	0.861	0.242	0.033	0.039	0.079	0.289	0.041	0.155	0.081
MSTRG.10496	0.717	1.174	0.185	0.825	0.31	1.297	1.29	0.059	0.248	0.142	0.336	0	0.319	0.066
MSTRG.10512	1.387	1.557	1.592	2.419	1.164	2.516	2.357	2.42	2.425	1.25	2.408	1.451	2.378	1.745
MSTRG.10518	0.064	0.219	0.21	0.426	0.132	0.362	0.558	0.092	0.414	0.202	0.352	0.419	0.623	0.766
MSTRG.10521	3.694	1.26	1.274	1.505	1.53	1.479	1.157	3.521	1.632	0.505	2.543	0.679	0.892	1.179
MSTRG.10542	0	0	0	0	0	0.197	0	0.061	0	0.067	0.067	0	0	0
MSTRG.10545	0.53	1.263	0.665	1.756	0.877	1.906	1.607	0.805	2.18	1.217	1.771	0.679	2.169	1.966
MSTRG.10547	0.099	0.2	0.319	0.523	0.962	0.352	0.3	0.738	0.72	0.328	0.223	0.395	0.574	0.555
MSTRG.1056	16.241	14.096	3.224	6.438	2.011	8.137	8.739	2.759	4.384	2.299	2.498	2.228	3.295	4.227
MSTRG.10562	1.905	2.895	2.718	2.571	2.929	3.258	3.29	0	0	0	1.629	0	0	0
MSTRG.10564	2.437	0.798	3.992	1.516	3.643	1.053	0.866	4.944	2.091	4.866	1.744	5.412	1.274	1.447
MSTRG.10570	0.165	0.667	0.658	1.318	0.946	1.373	1.635	0.582	1.42	0.726	1.137	0.711	1.399	1
MSTRG.10571	1.05	1.382	0.982	2.307	1.728	2.53	2.574	0.78	1.689	0.954	2.097	1.105	2.883	2.092
MSTRG.10578	0.742	1.148	0.875	1.067	0.822	0.745	1.553	0.965	1.188	1.275	1.453	0.94	1.632	1.645
MSTRG.10586	2.036	3.013	2.353	3.148	3.004	3.848	3.537	0	0	0	0.617	0	0	0
MSTRG.10590	0.01	0.18	0.12	0.204	0.091	0.372	0.42	0.038	0.717	0.354	0.406	0.234	0.525	1.035
MSTRG.10620	10.457	13.639	13.631	21.555	16.286	16.302	14.728	7.586	11.403	8.289	15.303	9.519	14.138	14.282
MSTRG.10626	0	0	0	0	0	0	0	0	0.046	0	0	0	0.094	0
MSTRG.10630	34.515	31.63	45.076	41.229	55.675	31.264	32.578	30.302	23.404	26.651	24.415	26.743	18.921	24.54
MSTRG.10635	0.484	1.496	0.685	0.544	0.968	1.33	1.884	13.826	16.107	15.755	12.597	23.926	13.572	15.274
MSTRG.10643	1.35	1.73	1.671	2.377	2.015	2.343	2.188	0	0	0	0.015	0	0	0
MSTRG.1065	0.837	3.14	1.861	3.344	1.883	2.998	3.886	1.397	2.844	1.792	3.297	2.221	3.494	3.483
MSTRG.10657	0.159	0.985	0.365	0.904	0.304	0.863	1.246	0.421	1.492	0.45	1.328	0.435	1.239	1.296
MSTRG.10658	0	0	0	0	0	0	0	0	0	0	1.405	0.01	0	0
MSTRG.10670	0	0	0.002	0	0.002	0.003	2.32	0	0.002	0.429	0.003	1.965	0.003	0.009
MSTRG.10671	5.064	10.466	9.442	13.548	11.871	14.939	14.405	7.203	12.479	8.515	13.041	8.154	14.375	14.273
MSTRG.10674	1.043	2.414	1.649	1.284	1.857	3.356	2.428	1.883	5.559	2.511	4.235	2.176	5.62	5.464
MSTRG.10675	0.078	0.202	0.146	0.127	0.418	0.127	0.208	0.653	1.588	1.143	1.504	0.824	2.443	1.827
MSTRG.10680	1.916	4.734	3.421	5.421	3.771	5.95	5.611	2.253	5.212	2.863	4.354	2.69	5.663	5.231
MSTRG.10688	0.051	0	0	0	0	0	0	0	0	0	0	0	0	0
MSTRG.1069	0.585	1.847	1.363	2.361	1.509	2.447	2.245	1.084	2.109	1.35	2.254	1.561	2.36	1.963
MSTRG.10690	0	0	0	0	0	0	0	0	0	0	0	0	0	0
MSTRG.10697	3.121	8.729	5.061	8.163	5.081	9.988	10.541	3.866	9.048	4.592	8.435	4.608	9.336	8.907
MSTRG.10699	0	0.517	0.027	0.485	0.103	0.479	0.418	0.055	0.329	0.083	0.218	0.052	0.284	0.316
MSTRG.10704	0	0	0.013	0	0	0	0	0.118	0.909	0.136	0.575	0.195	0.861	0.786
MSTRG.10724	0.339	0.681	0.82	1.302	0.652	1.447	1.259	0.951	1.164	0.8	0.926	0.853	1.176	1.109
MSTRG.10727	6.115	13.203	9.139	14.102	8.516	14.578	13.763	7.176	15.436	8.449	15.111	8.121	15.104	16.011
MSTRG.10732	0.2	0.802	0.263	0.743	0.298	0.543	0.531	0.665	1.725	1.228	1.09	0.881	1.365	1.584
MSTRG.10733	0.536	1.586	1.073	1.384	1.484	2.284	2.204	0.387	1.404	0.655	1.365	0.848	2.227	1.568
MSTRG.10734	0.479	0.831	0.622	1.104	1.026	1.152	2.037	0.018	0.158	0.09	0.216	0.255	0.274	0.146
MSTRG.10741	0.426	1.19	0.871	1.339	1.051	0.988	1.204	0	0	0	0	0	0	0
MSTRG.10759	0.697	1.021	0.923	1.46	0.921	1.555	1.656	0.496	1.751	0.769	1.857	0.914	2.083	1.796
MSTRG.10762	3.161	4.657	2.234	5.679	3.534	6.117	5.205	2.981	4.249	1.433	4.929	1.811	5.077	4.919
MSTRG.10764	0.162	0.08	1.239	8	3.968	0.657	0.448	0.007	0.033	0.013	0	0	0.013	0
MSTRG.10766	0.02	0.044	0.018	0	0.052	0.1	0.039	0	0.051	0.019	0.786	0.019	0.063	0.123
MSTRG.10768	0.191	1.616	0.662	1.15	0.688	1.566	1.574	0.786	1.977	1.266	2.263	0.765	2.67	2.683
MSTRG.10769	4.223	0.744	3.921	1.022	4.5	0.701	0.436	5.033	1.207	4.707	1.227	4	0.632	1.014
MSTRG.10773	0	0	0.018	0	0.024	0.019	0.01	5.9	8.097	5.486	6.459	5.159	8.924	7.707
MSTRG.10778	0.021	0.068	0.061	0.186	0.102	0.143	0.154	0.034	0.084	0.049	3.084	0.041	0.175	0.117
MSTRG.1078	0	0	0	0	0	0	0	0	0	0	0	0	0	0
MSTRG.10783	0	0	0.044	0.085	0	0.162	0	0	0.205	0.06	0.055	0	0.251	0.062
MSTRG.10787	0	0	0	0	0.038	0	0	0	0	0	0.075	0	0	0.043
MSTRG.10788	2.307	4.056	3.125	4.963	3.209	4.941	4.564	0	0	0	1.76	0	0.02	0
MSTRG.10790	0.737	1.834	1.161	2.269	1.417	1.913	2.082	1.003	2.362	1.657	2.178	1.398	1.969	2.325
MSTRG.10795	0.866	1.303	0.588	2.014	1.026	0.876	1.341	0.681	1.081	0.469	1.861	1.009	1.579	1.097
MSTRG.10806	0.392	0.233	0.544	0.59	0.353	0.102	0.209	0.713	0.464	0.269	0.596	0.316	0.31	0.383
MSTRG.10818	0.293	0.366	0.46	0.116	0.02	0.174	0.021	0.91	0.759	0.193	0.397	0.064	0.244	0
MSTRG.10827	0.547	0.829	0.713	1.302	0.969	1.87	1.963	0.367	1.624	0.699	1.158	0.505	1.778	1.569
MSTRG.10835	0	0.069	0	0.056	0	0	0	0	0.504	0	0	0	0	0.22
MSTRG.10837	0	0.168	0.089	0.039	0	0.043	0.224	0	0.797	0.274	0.651	0.048	0.094	0.478
MSTRG.10838	0.894	2.166	1.409	1.871	1.577	2.074	1.976	1.429	1.978	1.045	0.978	0.991	1.181	1.201
MSTRG.10839	0.68	0.877	0.661	1.136	1.01	1.067	0.845	0.76	1.223	0.772	1.413	0.647	1.093	1.026
MSTRG.10846	0	0	0	0	0	0	0	0	0	0	0	0	0	0
MSTRG.10853	0	0	0	0	0	0	0	0	0.012	0	2.809	0	0	0
MSTRG.10857	0	0.449	0	0.14	0	0.189	0.252	0	0.301	0	0.119	0	0.026	0.221
MSTRG.10858	3.783	58.732	12.148	32.044	10.749	36.822	34.407	2.027	36.911	13.401	30.43	14.186	33.497	41.056
MSTRG.10868	0.842	3.241	2.213	4.112	2.312	3.124	3.393	2.21	3.66	2.919	3.963	2.97	4.11	3.789
MSTRG.10886	7.62	7.443	10.208	11.611	13.378	12.003	11.063	7.336	9.95	6.436	16.538	9.793	16.366	15.187
MSTRG.10894	0.599	0.6	0.39	0.702	0.445	0.992	0.901	0.517	0.617	0.316	0.623	0.392	1.082	0.766
MSTRG.10914	0.259	1.531	0.427	2.237	0.349	1.615	1.46	0.566	3.399	0.492	2.117	0.43	2.935	3.62
MSTRG.10934	1.259	0.37	0.736	0.94	0.451	0.612	0.617	2.347	1.989	0.946	3.511	0.495	1.465	0.668
MSTRG.10937	0.837	2.248	0.714	2.199	0.801	2.486	2.869	0.833	2.069	0.961	2.146	0.617	1.947	1.874
MSTRG.10944	0.721	1.644	0.902	1.564	0.866	1.887	1.756	1.009	1.711	0.738	0.989	0.62	1.484	1.297
MSTRG.10946	1.467	0.795	0.848	0.699	0.731	0.858	0.978	0.93	0.339	0.517	0.146	0.378	0.241	0.263
MSTRG.10947	0.466	0.661	0.469	0.235	0.522	0.415	0.488	0.415	0.283	0.394	0.18	0.181	0.274	0.146
MSTRG.10950	0.978	2.524	2.453	3.79	3.272	4.273	4.589	1.67	3.13	1.746	3.831	2.123	4.195	4.71
MSTRG.10965	0.562	1.731	1.263	1.931	1.334	2.122	2.307	0.99	2.255	1.425	2.214	1.519	2.311	1.988
MSTRG.10966	0	0	0	0	0	0	0	0	0	0	0	0	0	0
MSTRG.10973	0	0	0	0	0	0	0	0	0	0	0	0	0	0
MSTRG.10975	0.068	0.404	0.28	0.421	0.342	1.098	0.783	0.958	1.862	0.152	1.13	0.577	0.961	1.107
MSTRG.10979	91.119	8.883	63.057	8.821	64.515	12.759	10.241	81.271	10.426	61.517	11.241	59.898	12.107	7.22
MSTRG.10984	19.601	19.308	18.583	20.809	20.532	20.742	20.663	21.32	26.615	21.326	22.135	19.603	23.049	23.57
MSTRG.10986	4.203	3.034	2.949	4.284	3.219	3.987	4.105	2.617	2.137	2.104	2.429	2.292	2.683	2.302
MSTRG.10987	0.223	0.12	0.11	0.225	0.158	0.18	0.055	0	0.21	0.114	0.115	0.106	0	0.12
MSTRG.10988	0	0.021	0	0.022	0	0	0	0	0	0	0	0	0	0
MSTRG.10993	0.976	1.071	1.071	0.988	0.905	1.07	1.102	1.645	1.295	0.787	0.846	0.994	0.739	1.38
MSTRG.11006	1.152	0.564	0.775	0.442	0.371	0.505	0.809	2.275	2.56	2.361	1.128	1.341	2.287	0.629
MSTRG.11007	0.953	1.624	1.451	0.386	0.987	0.494	1.667	2.746	5.998	4.326	1.456	2.278	2.534	2.407
MSTRG.11027	1.415	1.606	2.102	1.577	1.769	2.236	1.995	0	0	0	0	0	0	0
MSTRG.11041	19.024	30.058	24.078	24.631	24.014	27.186	29.516	23.484	28.28	25.084	26.851	24.791	30.018	32.801
MSTRG.11046	3.181	4.681	3.181	4.018	2.769	4.893	5.429	3.299	3.057	2.351	2.726	2.175	3.393	2.405
MSTRG.11066	0	0.147	0	0	0	0	0	0	0.063	0	0	0	0	0
MSTRG.11071	1.797	4.346	3.293	3.926	3.016	3.685	3.951	2.485	3.471	2.491	3.896	2.742	2.941	3.493
MSTRG.11079	0	0.19	0.055	0.515	0.13	0.121	0.022	0.562	0.018	0.263	0.209	0.056	0	0.538
MSTRG.11087	0	0	0	0	0	0	0	0	0	0	1.036	0	0	0
MSTRG.11091	0.644	1.716	1.231	1.716	1.469	1.781	1.894	0.876	2.138	1.543	1.765	1.849	1.566	1.826
MSTRG.11095	1.427	2.666	1.841	2.465	2.371	2.282	3.34	2.261	2.875	1.86	2.526	1.691	2.681	2.751
MSTRG.1110	0.428	0.704	0.544	0.857	0.564	1.018	1.064	0.643	1.016	0.682	1.05	0.656	0.727	1.321
MSTRG.11104	3.847	1.365	1.749	1.103	2.657	1.577	1.931	2.989	1.132	0.661	1.547	0.617	0.742	0.367
MSTRG.11116	2.48	0.712	2.118	0.747	2.44	0.78	0.605	3.29	0.369	1.832	0.662	1.767	0.424	0.474
MSTRG.11120	3.139	6.856	2.76	5.423	2.247	6.371	6.902	2.985	7.354	2.802	5.815	2.207	5.12	5.625
MSTRG.11121	0.576	0.458	0.364	0.241	0.223	0.911	0.497	0.055	0.651	0.479	1.235	0.527	0.471	0.532
MSTRG.11122	1.749	3.396	1.593	2.788	1.362	2.945	4.491	0.317	2.514	1.122	2.836	1.143	2.654	2.228
MSTRG.11123	0.486	0.766	0.955	1.031	0.826	1.033	0.892	0.554	1.107	0.993	0.877	0.969	1.023	0.986
MSTRG.11124	1.145	1.623	4.51	1.949	4.235	1.746	2.044	1.894	2.038	3.155	2	3.65	2.024	1.833
MSTRG.11128	0.464	1.112	0.872	1.825	1.538	2.154	2.116	0	0	0.02	0	0	0	0.021
MSTRG.11136	1.422	2.5	1.73	2.888	1.875	3.033	2.639	1.573	2.975	1.856	2.919	2.007	3.252	3.081
MSTRG.11137	0.706	6.422	2.032	5.581	2.685	6.527	6.205	1.901	6.565	2.374	6.535	2.15	6.822	7.375
MSTRG.11142	0.816	0.668	0.825	1.112	1.058	1.176	1.203	0.724	1.864	0.836	1.845	1.035	1.283	1.844
MSTRG.1115	0.081	0.365	0.035	0.451	0.216	0.09	0.429	0.116	0.338	0.205	0.723	0.038	0.297	0.298
MSTRG.11152	0	0	0	0	0	0	0	0.353	0.326	0.355	0	0.09	0.15	0.087
MSTRG.11162	0.277	0.412	0.16	1.383	0.314	0.929	2.167	1.28	0.335	0.131	1.113	0.151	0.18	0.163
MSTRG.11222	0.82	2.102	1.639	2.032	1.884	2.217	2.595	0.896	2.541	1.821	2.288	2.101	2.61	2.647
MSTRG.11224	0.515	1.373	1.084	2.267	1.317	2.297	2.572	0.462	2.081	1.172	2.244	0.977	2.118	2.198
MSTRG.11225	1.08	3.883	1.195	4.395	2.364	4.596	3.747	1.456	6.069	2.573	4.395	1.931	5.387	5.012
MSTRG.11231	2.005	4.501	3.099	4.701	3.574	4.896	5.707	2.301	5.114	3.463	5.627	3.756	4.78	5.625
MSTRG.11233	0.75	2.297	1.549	2.338	1.977	2.792	1.779	0.813	2.202	1.862	2.008	1.964	2.653	2.353
MSTRG.11249	2.202	3.138	1.867	3.063	2.298	2.936	3.069	3.438	3.505	2.935	3.423	3.161	3.526	3.398
MSTRG.11257	0.915	2.216	1.719	2.602	2.258	2.256	2.822	1.062	2.618	2.418	3.135	1.826	2.291	2.636
MSTRG.11258	0.32	0.488	0.169	0.445	0.41	0.671	0.63	0.646	1.059	0.509	0.989	0.631	0.719	1.203
MSTRG.11260	0.465	1.288	0.817	1.234	1.18	1.583	2.272	0.571	1.929	1.076	2.122	0.96	1.881	1.676
MSTRG.11281	0.445	0.941	0.816	1.103	1.095	0.787	1.478	1.059	2.062	0.999	1.703	0.917	2	0.455
MSTRG.11292	1.693	2.041	1.982	2.531	2.385	2.454	2.246	1.751	2.622	2.164	3.465	1.603	1.841	2.34
MSTRG.11294	0.144	0.429	0.053	1.664	0.111	2.033	1.114	0.201	0.701	0.046	1.867	0.128	0.496	0.237
MSTRG.11307	4.233	7.928	5.254	7.176	5.436	6.875	6.894	5.815	7.75	4.887	7.407	5.583	7.419	7.567
MSTRG.11326	6.754	16.567	10.43	24.651	13.702	20.829	25.483	8.538	24.439	13.517	22.734	13.751	22.467	23.67
MSTRG.11351	2.122	3.603	2.673	4.886	3.35	4.256	4.849	2.983	4.786	3.118	4.923	3.274	4.949	4.501
MSTRG.11361	0.029	0.016	0	0.015	0.014	0	0	0.055	0.708	0.156	0.67	0.174	0.458	1.658
MSTRG.11363	0.565	1.777	1.19	2.353	1.789	2.196	3.089	0.993	2.442	1.346	2.558	1.761	2.19	2.684
MSTRG.1137	0.46	1.593	0.498	2.248	0.73	1.896	1.504	0.635	2.078	0.877	1.829	1.03	2.702	1.849
MSTRG.11370	0.328	1.229	0.98	1.106	0.628	2.001	1.917	0	0	0	0.021	0	0	0
MSTRG.1138	0.753	1.22	1.358	1.576	1.602	1.388	1.836	1.279	1.766	1.253	1.614	1.236	1.822	1.945
MSTRG.11394	0.307	0.856	0.421	1.269	0.5	1.446	0.868	0.428	1.253	0.73	1.068	0.709	1.165	1.936
MSTRG.11396	2.785	4.874	3.848	4.226	4.41	4.92	4.974	4.177	5.042	4.713	4.847	4.833	6.599	5.62
MSTRG.1140	1.637	3.134	1.991	3.333	2.706	3.889	4.261	2.563	2.903	1.813	4.022	2.351	3.774	3.705
MSTRG.11407	0	0	0	0	0.043	0	0.072	1.425	3.753	2.384	3.026	1.948	3.002	2.973
MSTRG.11410	0.039	0	0	0.168	0	0.142	0	0.606	0.792	0.166	0.652	0.15	0.488	0.359
MSTRG.11452	2.444	9.229	3.94	9.741	4.431	8.92	8.555	2.597	10.485	4.281	8.617	4.045	9.518	9.613
MSTRG.1146	4.895	12.512	6.548	11.775	9.294	13.579	12.455	7.536	10.859	8.653	10.86	8.688	11.625	12.271
MSTRG.11463	2.218	7.492	5.74	10.657	7.156	9.554	8.985	3.84	11.117	6.498	11.874	7.239	15.16	15.693
MSTRG.11464	0.283	1.137	0.551	0.779	0.582	0.772	0.696	0.477	0.731	0.355	0.565	0.236	0.594	0.888
MSTRG.11467	0.27	0.188	0.285	0.444	0.2	0.365	0.209	0.319	0.538	0.276	0.605	0.156	0.697	0.128
MSTRG.11468	3.667	8.927	6.808	10.492	8.337	11.512	11.969	5.321	11.081	6.504	13.285	7.723	12.887	12.655
MSTRG.11515	0.43	0.988	0.516	1.287	0.678	0.963	1.016	0	0	0	0	0	0	0
MSTRG.11523	0.541	0	0.792	0.107	0	0	1.133	0.639	0	0	1.103	1.059	0	0
MSTRG.11537	1.115	2.852	1.419	2.735	2.143	3.008	3.755	2.771	3.197	2.252	4.658	2.623	3.213	3.67
MSTRG.11539	0.145	46.801	4.066	24.752	3.698	20.814	22.367	0.138	12.104	2.44	5.786	3.1	8.316	7.937
MSTRG.11545	5.953	6.509	8.724	6.411	6.715	5.998	6.102	5.499	4.091	4.263	3.062	3.413	3.613	3.59
MSTRG.11546	0.037	1.984	0.958	0.635	0.367	0.533	0.955	0	0.022	0.082	0.021	0.079	0.156	0.201
MSTRG.1155	0.891	1.704	1.049	1.727	1.575	1.857	1.965	0	0.01	0	0.652	0.011	0	0
MSTRG.11557	1.123	2.155	1.46	2.746	1.68	3.227	2.959	1.426	2.407	1.627	2.74	1.558	2.83	3.417
MSTRG.1156	0.555	0.992	0.547	1.052	0.733	1.113	1.127	0.924	1.112	0.825	1.441	0.557	1.144	1.618
MSTRG.11567	2.346	2.336	3.604	2.545	2.32	3.172	3.121	4.945	5.896	5.029	4.882	4.834	5.08	5.198
MSTRG.11574	0	0	0	0.324	0	0	0	0	0	0	0	0	0	0
MSTRG.11590	1.396	1.359	2.546	1.982	2.907	1.239	1.302	3.681	1.396	2.292	1.849	2.378	1.48	1.473
MSTRG.11591	8.057	0.485	6.188	0.391	4.321	0.654	0.446	7.357	0.781	3.359	0.85	2.396	0.741	0.452
MSTRG.11620	2.572	6.921	6.713	5.199	6.115	4.508	4.928	4.542	6.656	8.324	4.212	6.787	4.853	5.376
MSTRG.11628	0	0.039	0	0	0	0	0	0.836	0.423	0.736	0.322	0.24	0.266	0.366
MSTRG.11636	2.092	12.292	1.844	12.687	2.097	15.733	16.51	3.382	14.099	2.334	12.018	2.388	12.166	11.745
MSTRG.11637	0.045	3.204	0.098	4.808	0.043	8.085	6.446	0.083	4.269	0.069	2.867	0.082	3.687	2.869
MSTRG.11638	0	0.025	0.044	0.05	0.086	0	0.026	0.108	0.108	0.185	0	0.207	0.048	0
MSTRG.1164	3.925	0.462	3.565	0.372	4.268	0.476	0.463	5.57	0.574	3.437	0.569	4.261	0.476	0.417
MSTRG.11650	306.972	32.477	14.087	19.222	12.691	34.817	28.022	123.64	22.167	16.7	20.005	10.483	19.466	14.331
MSTRG.11655	0	0.32	0.151	0	0.142	0.121	0.249	0.208	0.32	0.078	0.119	0.198	0.176	0.261
MSTRG.11673	0	0.049	0	0	0	0	0	0.336	0.503	0	0	0	0.333	0.051
MSTRG.11687	8.433	6.862	11.399	8.363	11.242	6.482	6.502	8.663	7.076	11.97	8.498	11.804	8.35	7.982
MSTRG.1169	0.323	1.402	0.665	1.351	0.708	1.924	1.645	0.478	1.572	0.561	1.291	0.565	1.541	1.637
MSTRG.11702	0.193	0.058	0.189	0.1	0.486	0.144	0.275	0.297	0.357	0.352	0.273	0.269	0.161	0.178
MSTRG.11708	6.225	0.357	0.263	0.383	0.045	0.31	0.176	1.451	0.068	0.06	0.026	0.048	0.029	0.106
MSTRG.1171	0	0	0	0	0	0.012	0	1.245	3.903	1.287	2.401	0.573	2.455	3.228
MSTRG.11738	2.416	7.78	3.464	6.838	4.107	7.707	10.569	2.628	8.915	3.945	7.336	3.919	6.722	8.271
MSTRG.11746	2.779	2.396	5.022	2.727	4.995	2.695	2.735	4.194	2.178	4.581	2.575	4.922	2.471	2.366
MSTRG.11758	37.462	51.795	26.356	28.708	21.197	32.31	31.397	33.069	33.194	27.488	26.014	23.284	24.811	24.555
MSTRG.11763	0.562	1.129	0.485	1.853	0.86	1.774	2.144	0	0	0	0	0	0	0
MSTRG.11782	0.028	0.185	0.112	0.226	0.155	0.319	0.311	0.456	0.593	0.364	0.846	0.298	0.374	0.495
MSTRG.11783	15.555	3.264	8.332	3.083	7.81	2.847	2.476	36.153	7.179	11.03	5.747	8.949	7.303	5.941
MSTRG.11803	0.467	6.506	4.37	3.525	5.909	1.691	1.092	0.889	1.01	0.79	0.191	0.76	0.388	0.708
MSTRG.11804	0.525	20.547	29.982	5.769	20.347	2.772	1.619	0.095	0.417	1.671	0.3	2.252	0.232	0.941
MSTRG.11808	5.863	11.041	8.9	15.483	9.568	15.441	16.522	7.2	12.284	7.827	14.212	7.519	16.555	16.054
MSTRG.1181	0	0.063	0	0	0	0.166	0	0.126	0	0.321	0.266	0	0.092	0.234
MSTRG.11815	0.478	126.25	16.899	52.274	20.124	41.075	41.215	0	29.386	11.554	7.486	12.364	9.047	16.122
MSTRG.11816	0	2.313	0.294	1.32	0.486	0.787	0.734	0	0.626	0.36	0.09	0.189	0.189	0.388
MSTRG.11818	0.43	5.67	1.394	1.306	1.748	1.822	2.444	0.093	0.485	0.307	0.784	0.496	0.192	0.226
MSTRG.1182	0	0	0	0	0	0	0	0	0	0	0	0	0	0
MSTRG.1190	0	0.613	0.082	1.146	0.066	1.751	1.812	0.014	0.351	0.027	0.293	0.042	0.906	0.897
MSTRG.1191	0.08	0.358	0.173	0.266	0.056	0.039	0.02	0.145	0.281	0.102	0.451	0.16	0.28	0.132
MSTRG.1196	62.346	89.145	92.152	121.737	75.242	84.914	78.236	94.192	118.283	73.478	153.55	76.295	134.828	123.12
MSTRG.1201	6.092	7.416	5.775	7.426	5.502	6.224	6.084	8.501	8.573	5.384	6.722	4.86	5.485	6.856
MSTRG.1202	2.936	6.724	3.588	6.285	3.214	6.626	6.31	3.532	6.393	3.581	4.94	3.889	5.46	5.802
MSTRG.1207	0	0.604	0	0.191	0	0.006	0	0.907	1.394	0.917	1.319	1.044	1.72	1.644
MSTRG.1222	0.613	1.329	0.707	0.877	0.68	1.409	0.879	1.173	1.312	0.445	1.157	0.934	1.094	1.152
MSTRG.12273	0	0.033	0.119	0.083	0.122	0.03	0	0.094	0.081	0.107	0.055	0.042	0.35	0.096
MSTRG.1229	0.014	0.066	0.114	0	0.04	0.06	0.265	0	0.029	0.015	0	0	0.013	0
MSTRG.1234	1.994	1.465	3.611	1.538	2.628	1.192	1.362	1.422	1.408	2.223	0.881	2.485	0.824	0.83
MSTRG.12366	187.789	5.455	1.515	2.812	1.398	6.621	4.194	18.163	1.248	1.001	1.667	0.999	1.975	1.446
MSTRG.12368	0	0	0	0	0	0	0	0	0	0	0	0	0	0
MSTRG.12380	0	0.035	0	0.154	0	0.236	0.322	0.119	0.06	0.104	0.265	0.035	0.266	0.79
MSTRG.12384	0	0	0	0	0	0	0	0	0	0	0	0	0	0
MSTRG.12407	0	0	0	0	0	0	0	0	0.024	0	0	0	0	0
MSTRG.12419	0	0	0	0	0	0	0	0	0	0	0	0	0	0
MSTRG.12420	0	0	0	0	0.01	0.02	0.011	2.758	3.871	3.003	4.022	2.79	4.548	3.92
MSTRG.1246	1.428	2.93	1.574	3.545	1.85	2.792	2.338	1.371	2.505	1.379	2.587	1.9	2.208	2.512
MSTRG.1247	0	0	0	0	0	0	0	0	0	0	0	0	0	0
MSTRG.1251	0.293	3.195	0.287	4.292	0.464	3.543	3.598	0.604	4.289	0.254	3.616	0.285	4.235	4.113
MSTRG.12518	0.638	217.68	48.48	181.607	35.871	151.366	142.832	0.063	35.022	9.499	27.55	12.786	12.678	56.837
MSTRG.12530	0	0	0	0	0	0	0	0	0	0	0	0	0	0
MSTRG.12540	0	0	0	0.024	0	0	0	0.021	2.489	0	1.798	0.118	1.516	7.971
MSTRG.12572	2.477	5.132	3.883	6.387	8.56	8.126	8.543	5.939	6.65	6.524	9.631	8.605	10.699	10.682
MSTRG.12578	0.819	1.221	1	1.558	1.232	1.164	1.277	1.233	1.429	1.743	1.155	1.591	1.262	1.185
MSTRG.12579	0	0.198	0.26	0.668	0.128	0.137	0.046	0	0	0	0.046	0	0.053	0.105
MSTRG.12587	0.165	1.238	0.178	1.372	0.115	1.474	1.389	0.186	1.407	0.04	1.558	0	1.688	1.168
MSTRG.12626	0.973	0.907	1.131	0.688	0.996	0.466	0.757	0.997	1.262	0.672	0.751	0.609	0.933	0.669
MSTRG.12627	0	0	0	0	0	0	0	0	0	0	0	0	0	0
MSTRG.12640	0	0	0	0	0	0	0	0.185	0.107	0.015	0	0.088	0.052	0.062
MSTRG.1266	2.962	3.281	2.542	4.16	3.477	3.984	4.36	2.787	3.737	2.499	4.152	3.107	4.287	3.875
MSTRG.12666	0.312	1.875	1.33	2.694	1.81	1.964	2.437	0.611	2.725	1.614	3.051	1.388	2.644	2.419
MSTRG.12674	0	0.099	0	0	0	0	0	0	0	0	0	0	0.423	0
MSTRG.12685	0	0	0	0	0	0	0	0	0	0	0	0	0	0
MSTRG.1269	0	0	0	0	0	0	0	0	0	0	0.157	0	0	0
MSTRG.12704	9.273	9.896	7.788	10.901	9.949	11.228	12.973	7.919	11.171	8.428	13.468	9.184	12.09	11.933
MSTRG.12719	0.87	1.154	0.877	1.011	0.51	0.799	0.681	1.386	0.942	0.526	0.581	0.356	0.371	0.684
MSTRG.12729	15.211	5.885	15.836	4.983	16.498	4.099	4.706	8.723	5.39	5.534	4.962	7.103	3.407	6.194
MSTRG.12730	16.685	6.77	19.562	6.788	19.244	6.818	6.423	19.021	8.571	9.857	7.332	9.968	6.896	7.001
MSTRG.12743	40.82	2.305	48.16	1.359	49.049	5.637	1.851	31.499	6.021	37.942	11.463	44.439	5.324	0.14
MSTRG.12751	0	0.327	0.252	0.267	0.311	0.817	0.978	0.041	0.347	0.299	0.762	0.227	0.793	0.286
MSTRG.12756	0	0.315	0.117	0.426	0.586	0.584	0.601	0	0.076	0.527	0.125	0	0.017	0.399
MSTRG.12757	0.287	0	0.266	0.027	0.303	1.026	1.206	0.047	0.144	0.458	0.755	0.198	0.702	0.302
MSTRG.1278	8.492	7.378	5.921	6.623	6.408	7.094	7.328	5.148	3.996	4.405	4.262	3.71	4.634	4.63
MSTRG.12781	2.362	5.352	3.855	7.661	4.087	5.992	6.504	5.87	9.23	4.592	9.231	4.04	8.056	8.507
MSTRG.12783	7.48	19.12	14.013	27.184	17.747	22.405	22.061	9.507	31.842	23.97	29.885	22.829	25.596	35.787
MSTRG.1279	0.362	0.728	0.635	1.053	1.151	1.109	1.435	0.724	1.233	0.692	1.345	0.687	1.616	1.568
MSTRG.12798	0	0.152	0.067	0.121	0	0.084	0.125	0	0.038	0	0	0	0.044	0
MSTRG.12803	0.055	0.128	0.061	0.175	0.133	0.237	0.271	0.341	0.849	0.438	0.774	0.394	3.473	0.98
MSTRG.12805	0.883	2.939	1.591	3.132	1.655	3.209	2.718	1.457	3.443	2.087	3.145	2.259	3.438	2.779
MSTRG.1281	1.022	2.4	1.681	2.257	1.977	2.809	2.963	1.177	2.684	1.492	2.481	1.609	2.194	2.653
MSTRG.12825	0.727	1.665	1.264	1.784	1.749	1.815	1.871	0.82	2.084	1.212	1.719	1.257	2.08	2.057
MSTRG.12827	0.372	0.936	0.258	0.767	0.571	1.233	0.816	0.758	1.425	0.366	1.064	0.447	1.04	1.655
MSTRG.12829	0.263	0.899	0.61	0.659	0.845	0.972	1.125	0.427	0.774	0.559	0.666	0.53	0.798	0.949
MSTRG.12830	0	0.033	0.053	0.06	0.168	0.028	0	3.544	6.807	3.028	5.689	3.617	6.225	6.557
MSTRG.12831	0	0	0	0	0.036	0	0	0.609	2.899	1.324	2.637	1.268	2.852	3.265
MSTRG.12835	0	0	0	0.007	0.016	0.034	0.018	5.207	8.393	4.461	8.11	4.978	9.305	8.693
MSTRG.12840	0.734	2.358	1.223	0.915	0.961	1.445	1.705	1.273	1.377	0.99	1.095	1.095	0.943	0.988
MSTRG.12845	4.68	7.19	4.952	6.825	4.913	6.283	6.08	6.577	7.291	5.688	7.001	5.381	7.141	7.161
MSTRG.12850	0	0	0	0	0	0	0	0	0	0	0	0	0	0
MSTRG.12856	1.227	4.206	4.344	2.944	2.86	1.558	2.815	2.944	4.207	5.728	4.726	3.702	3.608	2.261
MSTRG.12857	3.835	3.506	4.714	5.916	4.704	6.73	3.742	6.104	3.887	5.097	2.936	2.781	4.462	5.896
MSTRG.12858	2.988	6.24	4.487	4.69	4.163	7.147	5.597	5.036	7.167	4.144	5.059	4.499	4.987	4.979
MSTRG.12872	0	0	0	0	0	0	0	0	0	0	0	0	0	0
MSTRG.12877	2.274	5.233	2.668	5.184	3.315	5.54	5.586	1.373	2.966	1.849	2.85	1.795	4.319	3.842
MSTRG.1289	1.249	1.913	1.014	2.392	1.085	2.461	2.831	2.213	2.895	1.359	3.489	1.127	3.525	2.926
MSTRG.12897	0.069	0.205	0.208	0.068	0.07	0.187	0.074	0.135	0.211	0.039	0.332	0.137	0.195	0.149
MSTRG.12900	0.554	0.35	0.403	0.216	0.659	0.189	0.375	0.871	0.403	0.31	0.324	0.632	0.392	0.257
MSTRG.12906	0	0	0	0	0.033	0	0	3.937	4.194	3.868	6.691	4.932	5.638	4.038
MSTRG.1291	0	0	0	0	0	0	0	0	0	0	1.444	0	0	0
MSTRG.12918	0.108	0.2	0.159	0.264	0.176	0.3	0.324	0.317	0.546	0.278	0.392	0.279	0.261	0.277
MSTRG.12922	1.975	2.586	1.844	3.038	2.437	2.493	2.82	0.151	0.181	0	0.757	0.266	0.191	0
MSTRG.12932	6.741	10.79	7.992	13.898	10.078	13.21	13.804	10.12	14.352	8.825	14.399	9.046	14.066	14.642
MSTRG.12933	0	0	0	0	0	0	0	0	0	0	0	0	0	0.053
MSTRG.12954	0	0.015	0	0.011	0.013	0.039	0.026	10.31	10.571	7.211	11.149	7.23	13.306	11.67
MSTRG.1297	2.256	10.325	5.186	11.535	4.904	11.111	9.49	5.409	9.263	6.925	10.372	5.852	13.167	11.894
MSTRG.1298	2.438	2.737	2.47	3.483	4.025	3.476	3.69	2.423	2.75	2.488	3.945	2.755	4.357	3.941
MSTRG.12982	0.329	2.434	1.483	3.128	1.61	2.528	2.557	0.865	4.453	1.974	3.128	1.508	3.516	3.202
MSTRG.12988	1.688	24.675	2.701	34.231	2.895	25.755	26.88	1.7	25.61	2.462	18.471	2.11	20.456	21.674
MSTRG.1299	0.093	0.836	0.442	0.831	0.384	0.779	0.539	0.039	0.645	0.223	0.514	0.218	0.439	0.478
MSTRG.12990	0.723	1.182	1.016	1.347	1.255	1.96	1.419	0.849	1.589	0.944	1.295	1.13	1.7	1.738
MSTRG.12999	0.26	1.697	0.652	1.967	0.997	1.779	2.422	0.322	2.284	0.956	2.067	0.765	1.905	2.149
MSTRG.13002	0.063	0.401	0.04	0.491	0.102	0.804	0.83	0	0.019	0	0	0	0	0
MSTRG.13009	5.239	7.022	11.027	8.741	9.941	7.161	7.305	11.066	7.206	7.419	8.336	7.462	7.824	9.466
MSTRG.13018	1.799	2.507	1.47	2.682	1.436	3.321	2.819	0	0.045	0	0	0	0	0.043
MSTRG.13024	0.294	0.368	0.161	0.586	0.338	0.412	0.649	0.526	0.604	0.228	0.54	0.053	0.403	0.437
MSTRG.13026	0.283	0.272	0.374	0.378	0.702	0.306	0.688	0.16	0.287	0.141	0.566	0.091	0.472	0.352
MSTRG.13039	0.203	0.813	0.202	0.74	0.3	0.945	0.983	0.463	0.96	0.211	0.76	0.176	0.633	0.721
MSTRG.13046	1.274	0.609	0.469	0.589	0.432	0.996	0.554	0.513	0.243	0.134	0.439	0.231	0.296	0.423
MSTRG.1305	2.61	3.881	2.987	4.352	3.622	4.207	4.62	3.445	4.592	3.618	4.572	3.449	4.176	3.55
MSTRG.13053	0.029	0	0.063	0.1	0.062	0.065	0.124	0	0.113	0.031	0.066	0.164	0.387	0.134
MSTRG.13054	0.414	0.56	0.763	1.044	0.815	1.004	1.075	0.605	0.985	0.888	1.217	0.802	0.944	1.304
MSTRG.13067	0.691	1.728	0.955	1.83	0.863	1.547	1.607	1.156	2.069	1.032	2.182	1.037	1.873	2.175
MSTRG.13074	0	0	0	0	0	0	0	0.095	0.188	0.093	0.297	0.151	0.155	0.049
MSTRG.13096	18.632	35.41	28.427	44.705	26.25	39.108	35.874	22.578	40.04	30.666	38.664	29.702	41.37	45.734
MSTRG.13098	0.457	0.928	0.62	0.899	0.748	1.163	0.984	0.974	0.969	0.801	1.184	0.68	0.677	1.2
MSTRG.1310	0.535	1.893	1.282	1.858	1.313	1.841	2.201	0.572	1.401	0.733	1.3	0.951	0.696	1.292
MSTRG.13103	2.235	3.693	2.321	3.853	2.17	2.852	2.319	3.844	5.892	4.594	3.59	3.332	2.755	4.373
MSTRG.1311	3.112	2.31	0.146	3.054	0.665	0.936	1.75	0.038	0.132	0.397	0.151	0.051	0.21	0.093
MSTRG.13112	0.099	0.425	0.025	3.663	0.791	0.639	0.806	5.874	8.226	5.062	4.236	4.463	6.467	5.938
MSTRG.13132	0	0	0	0	0.053	0	0	0.128	0.154	0	0	0.055	0	0
MSTRG.13133	0.025	0.029	0.043	0	0.169	0	0.071	0.133	0.24	0.023	0.327	0.27	0.348	0.164
MSTRG.13135	0.177	0.289	0.222	0.357	0.136	0.146	0.328	0	0.105	0.12	0.184	0.035	0.182	0.269
MSTRG.13136	44.601	5.639	5.759	6.65	5.274	7.168	5.256	45.349	9.294	7.415	10.006	5.26	6.022	6.125
MSTRG.13141	0.178	1.138	0.08	1.259	0.227	1.853	1.67	0.141	1.287	0.112	1.26	0.111	1.639	2.204
MSTRG.13150	14.417	18.319	13.602	19.054	16.995	21.718	21.022	21.413	22.932	17.413	22.125	17.568	20.893	22.366
MSTRG.13184	0	0.116	0.03	0.469	0	0.062	0.03	0.167	0.668	0.114	0.584	0.026	0.856	0.94
MSTRG.13197	3.829	9.057	6.482	9.069	6.45	8.896	10.515	5.301	9.98	7.03	9.212	6.611	9.272	8.751
MSTRG.1320	0.596	1.629	1.546	1.942	1.667	2.017	2.275	0.935	2.496	1.491	2.231	1.651	2.242	2.128
MSTRG.1321	0.043	0.023	0.223	0.317	0.4	0.393	0.661	0	0.077	0.17	0.172	0.085	0	0.048
MSTRG.13216	0.137	1.981	0.551	2.17	0.506	2.536	2.79	0.236	1.688	0.522	1.826	0.37	2.112	2.107
MSTRG.13219	0	0	0	0.058	0	0.155	0	0.031	0.596	0.344	0.067	1.23	0.079	0.691
MSTRG.13225	0.728	4.833	2.378	5.609	2.407	6.527	5.287	2.439	5.715	3.906	4.933	3.958	4.963	7.228
MSTRG.13227	0.468	0	0.07	0.271	0.206	0.717	0	0.453	0.212	0	0.297	0.201	0.208	0.912
MSTRG.13228	0.232	2.069	0.377	2.141	0.294	0.66	2.038	1.204	3.471	0.525	3.31	0.328	2.166	2.108
MSTRG.13259	0	0	0	0	0	0	0	0	0	0	0	0	0	0
MSTRG.1328	0	0	0	0	0	0	0	0	0	0	0	0	0	0
MSTRG.13298	0.394	0.836	0.697	1.102	0.493	0.827	0.634	0.621	0.957	0.638	0.703	0.582	0.875	0.909
MSTRG.13309	0.963	5.254	4.616	5.886	4.293	6.56	5.024	1.319	5.832	5.73	5.661	5.934	6.482	8.928
MSTRG.13322	0	0	0	0	0	0	0	0	0	0	1.957	0	0	0
MSTRG.13323	0.208	1.45	0.283	1.14	0.302	1.327	1.417	1.057	2.206	0.71	1.837	0.89	2.103	2.034
MSTRG.13330	3.416	8.182	8.49	10.98	8.429	7.637	7.876	6.746	10.219	6.302	12.41	7.19	10.197	10.193
MSTRG.13334	4.383	37.707	61.676	74.858	62.122	61.723	51.966	12.542	45.211	85.165	48.133	74.158	62.605	56.313
MSTRG.13335	0	0	0	0	0.021	0	0	0.57	0.815	0.586	0.77	0.596	1.012	1.064
MSTRG.13340	5.272	16.783	14.397	23.624	14.182	22.553	21.573	7.463	20.571	16.108	18.075	15.398	19.475	24.264
MSTRG.13342	0.013	0.007	0.03	0.006	0.006	0.008	0.007	25.05	1.887	11.321	1.504	9.17	0.838	0.37
MSTRG.13343	0.397	0.595	0.679	0.65	0.806	0.55	0.555	0.366	0.463	0.496	0.588	0.538	0.376	0.547
MSTRG.13344	0	0.159	0.302	0.264	0.339	0.153	0.035	0	0	0	0.07	0.136	0.073	0
MSTRG.13358	0.646	1.029	1.263	1.261	0.887	1.485	1.072	0.818	1.3	0.664	1.503	0.949	1.467	1.269
MSTRG.13360	0.055	0.724	0.493	1.657	0.82	1.086	1.131	0.208	1.287	0.542	0.989	0.448	0.923	0.74
MSTRG.13367	0.345	1.773	1.108	2.215	1.065	2.346	2.215	0.991	2.216	1.478	2.385	1.462	2.084	2.161
MSTRG.1337	0.639	1.578	0.816	1.068	1.422	1.448	1.362	1.105	1.309	1.652	0.972	1.541	2.39	1.421
MSTRG.13378	0.581	3.128	1.469	2.769	1.22	4.617	2.883	1.18	3.559	1.768	3.091	2.356	2.667	4.364
MSTRG.13379	0.18	0.389	0	0.982	0.131	0.699	0.645	0.018	0.329	0.49	0.548	0.126	0.07	0.492
MSTRG.1338	3.173	0.577	0.861	0.265	0.942	0.623	0.57	2.635	0.367	1.177	0.399	0.7	0.317	0.376
MSTRG.13390	0.375	1.078	0.737	1.385	0.872	1.943	2.289	0.304	1.228	0.568	1.435	0.707	1.742	1.576
MSTRG.13401	1.294	3.153	2.114	3.729	2.296	3.577	3.743	1.459	2.21	1.428	3.498	1.987	3.26	2.752
MSTRG.13407	1.105	4.252	3.125	4.507	3.186	3.894	3.907	3.056	4.942	3.962	5.357	4.1	4.427	4.834
MSTRG.13414	1.385	3.691	2.328	3.614	2.357	3.495	3.548	2.524	3.514	2.778	3.384	2.951	3.61	4.164
MSTRG.13426	4.031	5.731	5.942	6.824	7.423	8.139	8.928	3.804	5.769	4.484	6.668	4.687	7.272	7.314
MSTRG.13434	1.855	1.706	1.716	2.882	1.608	2.346	2.797	1.543	2.097	1.947	2.206	1.876	2.799	2.717
MSTRG.13440	0.043	0.053	0	0	0.346	0.045	0.275	0.042	0	0	0.091	0	0	0.129
MSTRG.1345	2.041	2.787	2.522	3.182	3.325	3.854	4.004	2.227	3.199	2.732	3.755	2.161	4.066	3.977
MSTRG.13458	0	0	0	0	0	0	0	0	0	0	0	0	0	0
MSTRG.13459	0	0	0	0.01	0.01	0	0	0.054	0.019	0.036	0.067	0.022	0.035	0.034
MSTRG.13460	0.127	0.397	0.062	0.234	0.384	0	0.62	0	0	0	0.07	0	0	0
MSTRG.13462	0.593	1.002	1.105	1.567	0.837	1.353	1.308	1.016	1.136	0.888	1.596	0.618	1.494	1.658
MSTRG.13470	8.858	7.827	11.289	10.784	13.299	9.734	8.194	13.457	11.257	10.424	12.201	10.229	12.111	14.093
MSTRG.13471	0.126	0.082	0.091	0.086	0.143	0.116	0.128	0.095	0.12	0.12	0.19	0.203	0.244	0.34
MSTRG.13472	23.729	20.44	24.144	25.196	27.694	23.334	23.84	27.479	28.375	25.928	26.084	22.96	27.509	30.211
MSTRG.13478	0.068	0.356	0.216	0.42	0.178	0.274	0.318	0	0.326	0	0.198	0.192	0.19	1.075
MSTRG.13481	10.004	9.494	10.099	8.837	11.937	10.102	10.113	11.22	8.76	8.906	9.055	9.878	9.521	9.778
MSTRG.13493	6.761	11.79	7.004	14.431	8.681	14.289	14.717	7.5	12.127	6.863	12.809	7.61	13.222	13.637
MSTRG.13495	0.154	0.587	0.472	0.852	0.814	0.947	1.188	0.183	0.798	0.519	0.953	0.694	0.708	1.173
MSTRG.1350	3.532	12.374	7.711	18.518	9.791	16.104	18.592	5.575	21.826	10.663	18.095	10.638	16.243	18.986
MSTRG.13501	0.015	4.1	0.052	17.736	0.103	17.066	15.664	0.233	8.125	0.336	16.826	0.368	13.744	7.403
MSTRG.13506	0.574	0.566	0.72	1.251	0.361	0.91	1.554	0.412	1.78	0.486	0.837	0.603	0.682	1.109
MSTRG.13510	1.417	4.116	3.374	7.028	3.539	6.028	7.031	1.394	5.601	3.499	6.571	3.905	5.786	6.026
MSTRG.13512	0	0	0	0	0	0	0	0	0	0	0	0	0	0
MSTRG.13513	0	0	0	0	0	0	0	0	0	0	0	0	0	0
MSTRG.13516	2.451	0.128	1.268	1.125	0.447	1.676	1.264	0	0	0	0	0	0	0
MSTRG.1355	1.21	2.475	2.567	3.974	2.333	3.549	4.272	2.167	3.405	3.184	3.502	2.717	4.285	4.571
MSTRG.13562	1.176	2.199	1.307	2.608	1.587	2.695	2.018	1.165	2.091	1.398	2.221	1.038	1.874	2.019
MSTRG.13566	2.75	5.471	5.065	6.082	5.918	7.43	7.641	3.102	5.616	3.273	5.325	4.876	7.983	6.95
MSTRG.13571	0.273	0.074	0	0.052	0.085	0.438	0.087	0	0.242	0.076	0.235	0.106	0	0.129
MSTRG.13572	0.259	1.393	0.51	1.149	0.72	1.702	1.54	0.66	1.616	0.976	1.206	0.786	1.18	1.234
MSTRG.13574	1.907	3.528	2.233	4.26	3.397	4.448	4.479	3.204	4.458	2.941	3.71	2.531	3.306	3.812
MSTRG.13575	2.598	4.249	3.88	5.035	4.521	5.233	5.444	3.55	4.641	3.029	4.986	3.499	5.579	5.098
MSTRG.13589	1.011	1.077	0.746	1.255	0.952	1.621	1.071	1.209	1.343	1.259	1.226	0.945	1.217	1.182
MSTRG.13595	1.539	2.908	2.012	3.793	2.163	3.31	3.228	1.9	3.579	2.287	4.052	1.712	3.563	4.387
MSTRG.13603	0.737	1.613	1.429	2.444	1.744	2.236	1.972	1.308	3.014	2.35	2.835	1.937	2.055	3.138
MSTRG.13604	0.091	0.141	0.366	0.121	0.188	0.057	0.358	0	0.149	0.234	0.108	0.52	0.488	0.201
MSTRG.13605	0.103	0.442	0.331	0.45	0.268	0.252	0	0.451	0.155	0.086	0.261	0.078	0.141	0.093
MSTRG.13606	0	0	0	0	0	0	0	0	0	0	0	0	0	0
MSTRG.13607	0.401	0.337	0.462	0.544	0.353	0.696	0.668	0.216	0.634	0.342	0.314	0.378	0.833	0.645
MSTRG.13614	0.3	0.398	0.276	0.784	0.549	0.609	0.388	0.61	1.337	0.765	0.824	0.453	0.776	0.959
MSTRG.13676	2.28	3.639	1.8	3.825	1.638	3.56	3.282	2.478	3.333	1.413	3.142	1.144	3.118	2.887
MSTRG.1368	0.26	0.68	0.499	0.744	0.374	0.485	0.567	0.26	0.576	0.42	0.78	0.153	0.599	0.686
MSTRG.13688	22.873	68.866	39.384	87.188	39.913	93.979	89.628	25.68	75.477	41.157	88.679	49.095	118.809	109.462
MSTRG.13706	4.063	50.293	7.429	23.714	6.532	30.479	36.239	2.308	18.485	4.327	15.574	5.705	18.226	19.318
MSTRG.1371	0.969	2.315	0.879	2.65	0.879	2.166	3.269	1.019	2.385	0.829	3.088	0.814	2.567	2.083
MSTRG.13716	4.491	11.907	8.967	15.476	10.191	16.747	15.828	6.325	16.572	10.541	17.076	9.817	16.913	16.433
MSTRG.13725	6.748	13.419	16.906	6.62	18.477	6.736	6.035	6.793	5.019	17.788	2.738	12.65	3.869	3.472
MSTRG.13726	4.783	5.134	9.626	7.253	4.43	7.917	9.534	20.275	26.546	17.509	13.964	24.713	13.293	14.616
MSTRG.13736	5.537	11.24	9.496	11.858	7.554	13.748	4.744	16.535	20.136	9.593	19.924	10.238	17.624	19.401
MSTRG.13737	0	0.424	0.112	0.981	0.044	1.72	0.194	0.282	1.565	0.199	1.49	0.192	2.076	2.032
MSTRG.13743	0.796	1.119	0.419	0.399	1.663	1.609	0.514	0.423	0.505	0.718	1.398	0.154	1.751	0.08
MSTRG.13745	0.969	1.072	0.814	1.108	0.845	0.645	0.875	1.684	0.787	0.438	1.228	0.775	0.868	0.352
MSTRG.1375	0.993	4.42	2.118	6.285	2.004	7.25	8.128	1.61	5.922	2.218	7.917	2.791	5.915	6.242
MSTRG.13758	0.97	1.287	1.271	1.452	1.478	1.56	1.873	1.385	1.339	1.359	1.707	1.24	1.338	1.676
MSTRG.13770	0	0	0	0.851	0	0	0.034	0	0	0	0	0	0	0
MSTRG.1380	0	1.027	0.071	3.166	0.093	1.249	1.812	0.036	0.648	0	1.747	0.155	1.126	0.43
MSTRG.13814	0	0.334	0	0.314	0.103	0.2	0.055	0	0	0.056	0.64	0.03	0.459	0.249
MSTRG.1383	2.611	7.161	2.904	8.467	3.791	8.593	8.441	2.86	8.794	4.138	9.042	3.834	10.992	8.58
MSTRG.1384	0	0.252	0	0.776	0	0.441	0.527	0	0.119	0	0.305	0	0.038	0
MSTRG.13844	0.078	0.307	0.103	0.991	0.363	0.918	1.213	0.038	0.062	0.019	0.096	0.05	0.136	0.116
MSTRG.13846	0.338	0.836	0.448	1.144	0.524	1.654	1.023	0.646	1.473	0.641	1.704	0.512	1.611	2.173
MSTRG.13868	1.127	0.939	1.393	1.521	1.509	0.978	0.512	1.26	1.123	1.666	0.774	2.318	0.876	0.916
MSTRG.13870	0	0	0	0	0	0	0	0	0	0	1.068	0	0	0
MSTRG.13903	0.447	1.348	0.608	1.566	0.845	1.33	1.634	0.681	1.495	0.878	0.975	0.826	1.262	1.36
MSTRG.1391	0.433	0.624	0.647	0.81	0.766	0.756	1.087	0.502	0.635	0.552	0.748	0.692	1.184	0.753
MSTRG.13928	0.822	0.289	0.837	0.811	0.908	0.679	0.701	0.911	0.782	0.681	0.6	0.688	0.661	0.834
MSTRG.13929	0.799	0.114	0.328	0.333	0.312	0.269	0.133	0.814	0.472	0.285	0.271	0.266	0.29	0.472
MSTRG.13933	0	0	0	0	0	0	0.067	0	0	0.025	0.116	0	0.115	0
MSTRG.13937	0	0	0	0	0	0.045	0	0.035	0.084	0.243	0	0.037	0	0.123
MSTRG.13964	0	0	0	0	0	0	0	2.827	2.494	1.542	1.199	1.161	1.02	1.374
MSTRG.1397	1.26	3.293	1.49	2.706	1.12	3.073	2.855	1.532	3.511	1.538	2.528	1.893	2.795	2.874
MSTRG.13974	0	0	0	0	0	0	0	0	0.097	0	0.952	0	0	0.308
MSTRG.13976	1.957	3.581	2.445	3.291	3.338	3.325	3.755	3.379	4.09	2.589	3.553	2.773	3.771	3.742
MSTRG.13982	0.523	0.187	0.175	0.356	0.39	0.484	0.382	0.051	0.098	0.127	0.101	0.114	0.197	0.515
MSTRG.13989	0	0	0	0	0	0	0	0	0	0	0.182	0	0	0.026
MSTRG.14011	0.562	1.617	1.408	1.958	1.743	2.388	2.315	0.984	2.511	1.536	2.551	1.246	2.414	2.074
MSTRG.14026	0.019	0.106	0.207	0.123	0.135	0.056	0.189	0.041	0.111	0.089	0.131	0.092	0.114	0.04
MSTRG.14029	1.496	0.121	5.4	0.038	5.223	0.018	0.087	3.106	0.061	2.575	0.068	2.297	0.038	0
MSTRG.14031	0.054	0.083	0.013	0.073	0.025	0.122	0.101	0.097	0.115	0.051	0.1	0.012	0.092	0.081
MSTRG.14058	7.898	12.674	7.1	17.563	10.259	14.863	13.137	10.602	15.271	6.981	19.279	6.369	15.083	17.154
MSTRG.14070	0.812	7.673	1.459	1.859	1.089	3.577	3.992	0.066	0.932	0.342	0.48	0.565	0.854	0.598
MSTRG.14075	2.326	4.258	3.713	6.012	4.502	5.757	6.553	3.405	6.091	3.768	5.938	4.622	5.734	7.581
MSTRG.14081	0	0	0	0	0	0	0	0.061	0	0	0	0.392	0.077	0
MSTRG.14084	0.223	0.386	0.032	0.301	0.299	0.229	0.19	1.665	2.002	0.896	0.894	1.145	1.432	0.89
MSTRG.14086	5.409	9.293	9.441	12.824	10.807	13.332	14.251	6.76	12.581	9.028	15.098	8.906	15.203	14.405
MSTRG.14088	1.019	1.441	1.323	1.897	1.655	2.028	1.844	1.414	1.86	1.732	2.196	1.665	1.971	1.717
MSTRG.14089	0.138	0	0	0.093	0	0.094	0	0	0	0	0	0	0	0
MSTRG.14096	1.254	1.871	2.075	1.221	2.541	1.994	2.351	3.037	2.707	4.043	2.369	4.437	3.3	2.862
MSTRG.14099	0.076	7.739	0.406	6.194	0.913	9.957	8.126	0.208	5.624	1.426	1.622	1.324	4.116	2.932
MSTRG.1411	0.571	1.515	0.574	0	0.027	0.119	0.492	0	0.053	0	0	0.022	0.554	0.071
MSTRG.14110	0.854	2.926	0.993	3.258	1.183	4.254	3.177	1.676	2.85	0.93	2.577	0.706	2.948	3.087
MSTRG.14127	4.174	7.246	6.615	8.739	8.064	7.962	8.251	6.53	7.553	6.41	8.626	6.541	8.482	7.32
MSTRG.14143	0	0	0	0	0	0	0.12	0	0	0	0	0	0	0.122
MSTRG.14187	0.612	1.164	1.026	1.466	0.925	1.935	1.958	0.869	1.469	1.113	2.095	1.222	1.762	1.691
MSTRG.14189	1.455	1.501	1.052	1.871	1.388	1.751	1.936	1.779	1.688	2.033	2.059	1.503	2.083	1.729
MSTRG.14194	0.086	0.379	0.031	0.496	0.176	0.781	1.113	0	0	0	1.514	0.015	0	0
MSTRG.14196	0	0	0	0	0	0	0	0	0	0	0	0	0	0
MSTRG.14200	41.683	6.769	5.52	5.575	6.093	6.778	6.231	15.507	4.769	6.059	4.93	5.497	5.405	5.048
MSTRG.14203	1.713	2.124	2.644	3.274	3.261	2.457	2.362	2.647	3.141	2.764	3.006	3.043	2.599	4.065
MSTRG.14226	2.422	3.278	3.857	4.331	5.05	5.121	6.188	2.847	3.337	2.727	4.05	3.482	5.513	4.511
MSTRG.14228	5.116	13.012	7.071	13.956	7.123	14.433	14.049	8.846	16.337	8.084	14.825	7.533	16.248	14.933
MSTRG.14236	0.328	0.673	0.058	0.405	0.359	0.471	0.227	0.477	0.65	0.542	0.293	0.334	0.526	0.491
MSTRG.14250	0.198	0.75	0.718	1.262	0.778	1.628	1.424	0.409	0.891	0.582	1.132	0.427	0.935	1.133
MSTRG.14252	0	0	0	0.031	0.054	0	0	2.02	1.693	1.764	2.062	0.371	1.194	2.125
MSTRG.14264	0.1	0.016	0.089	0.014	0.283	0	0.008	0.062	0	0.106	0	0.124	0	0
MSTRG.1429	3.416	1.765	1.546	5.066	3.78	4.429	6.072	0.01	0.022	0.011	0	0	0	0
MSTRG.1430	0.456	0.81	0.786	1.335	1.076	1.273	1.237	0.798	1.38	0.965	1.274	1.107	1.569	1.337
MSTRG.14316	0.846	1.811	0.988	2.464	0.858	1.962	2.103	1.411	2.218	0.964	2.749	0.951	2.861	2.438
MSTRG.14324	0	0.196	0	0.228	0.031	0.35	0.427	0.043	0.258	0.147	0.224	0.177	0.156	0.239
MSTRG.14330	0	0	0	0	0	0	0	0	0	0	0	0	0	0
MSTRG.14333	1.847	3.708	2.573	3.581	2.549	4.104	4.094	2.796	3.657	2.773	3.371	2.776	3.609	3.119
MSTRG.14337	0	0	0	0	0	0	0	0.146	0.101	0.021	0	0.042	0.019	0.1
MSTRG.14338	0.73	2.41	2.403	3.733	3.364	4.35	4.536	1.674	3.438	1.368	5.367	2.154	5.962	4.986
MSTRG.14349	0.05	0	0	0	0	0.027	0.092	0.119	0	0.235	1.026	0	0.084	0
MSTRG.14365	10.049	22.806	13.923	25.437	14.82	23.627	23.549	15.263	27.272	16.142	26.684	12.76	25.831	25.417
MSTRG.14383	0.499	1.657	1.039	1.931	1.065	2.353	2.161	0.604	1.923	0.964	1.298	1	1.069	2.01
MSTRG.1439	0.558	1.277	0.914	1.252	0.91	1.338	1.386	0.749	1.77	1.241	1.252	1.048	1.501	1.665
MSTRG.14413	1.149	1.952	1.971	2.13	1.703	2.016	2.207	0	0.005	0	0	0	0	0
MSTRG.14415	1.213	3.626	0.939	3.192	1.196	4.393	4.37	1.261	3.32	1.171	3.041	1.19	3.693	3.195
MSTRG.14421	4.361	4.849	2.49	5.353	2.852	5.002	4.498	4.09	3.654	2.716	3.181	1.841	2.993	3.121
MSTRG.14447	0.177	0.719	0.396	0.633	0.329	0.596	0.683	0.09	0.851	0.364	0.775	0.181	0.965	0.862
MSTRG.1446	0.048	0.058	0.057	0	0.049	0.059	0.215	0.1	0	0.259	0.053	0	0.093	0
MSTRG.14460	0	0.048	0.083	0.037	0	0	0.024	14.665	19.385	17.168	12.257	17.514	6.002	16.735
MSTRG.14467	0.953	15.308	3.625	16.795	2.88	13.267	14.721	0.585	14.521	3.199	14.223	2.489	11.461	13.396
MSTRG.1448	0.087	0.045	0.113	0.046	0.195	0.121	0.062	0.115	0.041	0.157	0	0.108	0.267	0.17
MSTRG.14495	0.516	0.266	0	0.203	0	0.058	0.088	1.111	2.209	1.827	2.582	1.641	1.385	1.955
MSTRG.14501	0	0	0	0	0	0	0	0	0	0	0.519	0	1.512	0
MSTRG.14510	0.292	0.502	0.325	0.31	0.563	0.425	0.58	0.792	0.715	0.413	0.334	0.158	0.582	0.22
MSTRG.14514	3.581	3.166	2.752	3.429	3.701	4.052	4.033	3.049	3.961	3.013	3.241	2.826	3.814	2.976
MSTRG.14524	0	0	0	0	0	0	0	0	0	0.023	1.249	0	2.04	0
MSTRG.14525	14.807	0.107	3.459	0.055	2.43	0.097	0.101	12.418	0.047	2.194	0.149	1.413	0.035	0.055
MSTRG.14529	0.233	1.895	0.662	2.514	0.724	2.9	2.59	0.118	1.64	0.484	1.386	0.566	0.511	1.483
MSTRG.14544	0.337	0	0	0.018	0	0.019	0	2.643	0	0.034	0	0	0	0
MSTRG.14566	0.162	0.595	0.141	0.115	0.186	0.475	0.373	0.101	0.115	0.111	0.391	0.107	0.197	0.275
MSTRG.14567	0.45	0.487	0.42	0.554	0.339	0.478	0.347	0.414	0.291	0.304	0.757	0.486	0.495	0.407
MSTRG.14573	0.507	1.418	1.443	2.23	1.75	1.903	2.669	0.834	1.687	1.437	2.444	1.716	2.324	1.929
MSTRG.14599	8.303	4.035	6.241	2.972	5.757	1.562	1.379	9.029	3.25	4.88	3.553	4.059	1.435	1.382
MSTRG.14609	0	0	0	0.06	0	0	0.355	0	0	0	0.219	0	0.365	0.218
MSTRG.14611	0.2	0.243	0.14	0.209	0.18	0.149	0.284	1.479	1.08	0.87	0.833	1.246	1.061	0.589
MSTRG.14626	1.834	2.416	2.21	3.746	2.771	4	4.577	0	0.008	0	2.335	0.009	0	0.011
MSTRG.14630	0.252	0.514	0.186	0.445	0.27	0.736	0.707	0.421	0.593	0.229	0.532	0.261	0.549	0.726
MSTRG.14635	0	0	0.026	0.023	0	0	0	2.591	4.389	2.348	1.974	2.137	3.585	3.76
MSTRG.14642	3.513	6.197	4.818	6.5	5.118	7.202	6.241	5.606	6.654	4.39	6.878	5.052	7.788	6.812
MSTRG.14643	0.525	3.471	0.788	1.853	0.969	2.871	3.207	1.418	3.262	1.221	2.31	1.363	2.61	2.551
MSTRG.14644	0.081	0.64	0.645	0.783	0.238	1.149	0.86	0.316	1.386	0.649	0.886	0.217	0.72	0.75
MSTRG.14645	0.057	0	0	0.181	0.111	0.313	0.172	0.068	0.151	0.061	0	0.054	0	0.124
MSTRG.14650	1.556	4.156	2.066	4.385	2.556	6.044	5.719	1.816	3.635	2.632	4.304	2.14	4.207	4.658
MSTRG.14654	0	0	0	0	0	0.065	0.03	0	0.142	0	0	0	0.036	0.134
MSTRG.14656	0.129	7.645	0.3	11.566	0.158	14.089	12.064	0.203	8.765	0.166	12.713	0.117	14.13	9.079
MSTRG.14681	1.892	3.205	1.473	2.845	1.386	2.816	2.612	0.783	1.099	0.67	1.398	0.756	0.267	0.709
MSTRG.14684	9.537	15.038	9.006	11.554	10.425	10.741	10.633	5.123	5.886	5.1	6.633	4.612	5.32	4.496
MSTRG.14686	3.195	6.544	3.247	4.862	3.74	4.484	5.001	4.183	5.372	3.829	4.413	3.611	4.726	4.958
MSTRG.14716	8.987	55.092	21.178	82.835	20.798	86.607	83.072	16.099	32.207	27.456	34.524	31.227	39.213	23.911
MSTRG.14717	0.211	2.436	0.435	2.871	0.332	3.084	2.663	0.225	0.801	0.302	0.45	0.235	0.686	0.854
MSTRG.14722	0.061	2.766	0.076	2.791	0.056	2.962	2.773	0.265	2.802	0.041	2.086	0.1	1.397	2.114
MSTRG.14727	0.24	0.995	0.657	1.371	0.412	1.089	0.782	0.234	1.858	0.586	0.893	0.263	1.054	1.301
MSTRG.14752	0.413	0.965	0.515	0.79	0.566	0.777	1.21	0.202	0.42	0.172	0.259	0.096	0.311	0.294
MSTRG.14756	0.192	1.278	0.406	1.292	0.399	2.134	1.496	0.274	1.224	0.6	1.455	0.516	1.705	1.639
MSTRG.14783	1.214	2.396	1.594	3.132	2.111	3.044	3.047	1.164	2.405	1.368	2.608	1.293	2.428	2.427
MSTRG.14785	2.693	2.929	6.443	4.635	7.332	4.628	5.217	8.863	4.571	5.95	6.278	6.171	4.656	5.548
MSTRG.14791	120.837	46.752	173.408	23.158	52.17	8.544	5.831	83.621	13.303	94.787	6.116	56.316	3.492	2.821
MSTRG.14793	4.002	12.359	5.193	8.657	4.489	9.317	9.048	6.852	10.726	6.527	8.274	5.609	6.845	8.657
MSTRG.14808	15.611	30.852	18.071	25.069	16.433	25.218	25.52	19.23	29.549	19.642	20.693	16.809	20.522	19.97
MSTRG.1482	0.37	1.272	0.799	1.417	0.865	1.858	2.14	0.623	1.573	0.61	1.608	0.741	2.032	1.525
MSTRG.14823	0.32	0.937	0.513	1.212	0.013	0.689	0.02	1.446	3.042	1.641	3.399	1.997	3.914	4.107
MSTRG.14859	4.117	6.966	3.171	6.576	3.262	7.102	7.947	4.115	6.66	3.761	6.865	3.514	7.791	7.153
MSTRG.14873	26.533	14.729	8.707	7.413	8.691	12.89	9.631	10.63	7.627	6.761	6.401	6.976	7.272	7.238
MSTRG.14874	5.643	3.152	4.179	6.669	6.004	2.254	0.993	2.197	0.048	1.364	0.318	0.802	0.358	0.043
MSTRG.14915	1747.34	1054.7	1522.85	2094.41	2161.08	855.862	286.93	272.975	26.646	457.186	88.521	367.293	125.795	51.242
MSTRG.14923	0	0	0	0	0	0	0	0.056	0.467	0	0	0	0	0
MSTRG.14957	0	0.015	0	0	0	0	0	0	1.212	0	0	0	0	0
MSTRG.14989	0	0	0	0	0	0	0	0	0	0.007	0	0	0	0
MSTRG.1501	8.803	8.445	8.971	8.955	9.578	9.6	9.686	23.704	12.549	13.55	12.066	12.359	10.028	11.692
MSTRG.15035	0.098	1.685	0.865	1.76	0.672	1.539	2.117	0.424	1.572	0.755	1.404	0.562	2.05	2.113
MSTRG.15069	0.336	1.336	1.169	1.223	1.634	1.626	2.205	0.607	1.759	1.111	1.435	1.849	2.566	2.52
MSTRG.15118	0	0.074	0	0	0	0.075	0.1	0	0	0	0	0	0	0
MSTRG.1512	0.374	0.812	0.602	1.279	0.626	1.302	1.72	0.843	1.406	0.453	1.21	0.519	1.349	1.925
MSTRG.15126	0	0	0.026	0	0	0	0	0	0	0	0	0	0	0
MSTRG.1513	26.567	3.792	3.031	4.57	2.914	4.704	4.586	4.559	3.342	3.255	3.176	3.294	3.645	3.335
MSTRG.15138	0	0	0	0	0	0	0	0	0	0	0.039	0	0	0.042
MSTRG.15180	0.625	0.893	0.343	0.689	0.538	0.151	0.284	0.898	0.79	0.647	0.725	0.345	0.127	0.146
MSTRG.15185	5.053	9.678	7.843	9.938	8.046	9.551	10.325	6.616	9.339	6.766	9.645	8.012	10.255	9.201
MSTRG.1519	6.641	23.441	8.171	21.37	8.555	21.168	23.823	8.607	28.849	8.154	16.224	8.458	19.134	19.819
MSTRG.15197	27.11	0.164	0.165	0	0.013	0.048	0	45.186	0.31	0.285	0.236	0.013	0.016	0
MSTRG.15225	0.035	0.211	0.081	0.091	0.108	0.178	0.255	0.312	0.489	0.17	0.279	0.274	0.436	0.414
MSTRG.15243	0.27	1.083	0.595	0.953	0.535	0.85	0.972	0.364	0.996	0.416	1.051	0.61	1.008	1.045
MSTRG.15245	0.028	0.034	0	0.026	0	0	0.034	0	0.088	0.06	0.031	0	0.036	0
MSTRG.1525	0	0.054	0.023	0	0.029	0	0.023	0.024	0.026	0.024	0.051	0.141	0.028	0
MSTRG.1526	0.829	6.005	2.746	6.823	3.523	8.316	8.583	1.547	7.104	2.605	6.966	2.841	9.21	8.248
MSTRG.15265	0.988	0.215	0.974	0.156	1.01	0.053	0.128	1.755	0.197	0.588	0.127	0.361	0.054	0.162
MSTRG.1527	0.047	0.345	0.046	0.054	0.098	0.486	0.47	0	0.404	0	0.312	0.103	0.561	0.711
MSTRG.15272	0	0	0.075	0.148	0.068	0.087	0.077	0.076	0.315	0.075	0.23	0	0	0.078
MSTRG.15315	6.267	19.68	11.446	17.251	13.155	16.726	18.546	9.105	16.548	9.266	16.448	11.723	16.046	14.614
MSTRG.1537	0.638	1.264	0.68	1.251	1.029	1.717	1.683	1.103	1.91	1.48	2.549	1.324	2.08	1.766
MSTRG.1538	0.617	1.6	1.264	1.868	1.206	1.497	2.167	0.651	1.575	1.202	0.759	1.302	1.667	1.208
MSTRG.15392	0.567	0	0.056	0.031	0.076	0.027	0	0.55	0.144	0.084	0.093	0	0	0
MSTRG.1540	0.212	0	0.147	0	0.291	0	0	0.202	0	0.288	0	0	0	0
MSTRG.15400	0.183	0.072	0.378	0.025	0.142	0	0	0.029	0	0.057	0	0.057	0	0
MSTRG.15480	5.315	95.241	33.166	114.549	9.272	86.739	94.679	11.54	99.913	20.942	92.574	22.412	22.806	20.754
MSTRG.15481	0.13	5.655	1.522	9.038	0.416	4.406	4.057	0.822	14.902	2.957	13.092	2.622	4.324	3.459
MSTRG.15495	0.035	0.247	0.011	0.15	0.028	0.182	0.162	0.006	0.024	0	0.02	0.005	0.046	0.037
MSTRG.1550	3.826	8.218	5.156	11.431	6.377	8.636	8.631	3.783	8.495	4.003	10.747	4.797	9.729	11.758
MSTRG.15508	15.312	0.398	6.789	0.226	6.657	0.27	0.299	13.001	0.413	6.656	0.356	4.225	0.299	0.395
MSTRG.15511	7.596	2.685	9.463	3.934	10.445	2.314	2.508	7.272	2.847	5.527	3.545	5.605	1.928	2.266
MSTRG.15517	2.654	2.706	2.025	3.778	2.301	3.132	4.047	2.996	4.44	2.699	4.81	2.193	4.291	4.54
MSTRG.1552	0	0	0	0	0	0	0	0	0	0	0	0	0	0
MSTRG.1555	12.344	20.144	13.219	18.522	14.273	17.941	16.927	16.245	20.441	14.073	14.558	10.476	13.615	14.064
MSTRG.15551	0.024	0.085	0.292	0.476	0.089	0.342	0.194	0.408	0.391	0.224	0.718	0.059	0.467	0.649
MSTRG.15552	0.09	0.277	0.282	0	0	0.088	0.587	0.244	0.391	1.293	0.134	0	0.552	0.845
MSTRG.15560	3.803	0.471	1.162	0.534	0.679	0.253	0.23	8.521	0.816	1.31	0.619	0.585	0.328	0.278
MSTRG.1557	0.621	0.103	0	0	0	0	0.287	0	0	0	0.085	0	0.172	0.093
MSTRG.15583	2.631	4.164	3.349	4.943	4.061	5.65	5.997	2.534	5.414	3.383	5.097	3.985	5.046	5.502
MSTRG.15598	0.022	0	0	0.022	0	0.069	0	0	0.023	0.023	0.021	0	0.024	0.021
MSTRG.15611	0.148	0.451	0.426	0.795	1.124	0.859	0.742	0	0	0	0	0	0	0
MSTRG.15621	0.079	0.651	0.192	0	0.376	0.153	0.276	0.22	0.017	0.27	0.796	0.048	0.891	0.018
MSTRG.15641	0	0.107	0.329	0.109	0.403	0.314	0.449	0.243	0	0.1	0.476	0	0.41	0
MSTRG.15664	0.039	0	0	0.033	1.571	0.271	0.767	1.452	3.879	2.199	2.232	2.151	2.204	2.013
MSTRG.1568	0.829	1.3	0.236	0.832	0.009	1.42	1.154	0.775	0.709	0.705	0.308	0.207	1.126	0.983
MSTRG.15681	1.598	3.259	2.883	3.578	2.795	4.263	3.566	2.857	3.015	2.953	3.694	2.912	3.354	4.251
MSTRG.15686	0.786	1.585	0.775	1.375	0.682	1.378	1.969	0.902	0.967	0.68	1.648	0.523	1.308	1.017
MSTRG.15687	3.108	7.553	3.046	5.982	3.66	7.399	7.854	3.958	5.703	2.756	6.303	2.468	7.399	7.033
MSTRG.15691	0.669	1.263	0.379	0.861	0.354	0.893	1.012	2.44	1.678	0.375	0.965	0.487	0.702	0.366
MSTRG.15694	0	0	0	0	0	0	0	0	0.043	0	0.255	0	0	0
MSTRG.15704	0	0.055	0	0.052	0.092	0.056	0	0.119	0	0	0	0.142	0	0
MSTRG.15708	0.418	1.755	0.889	1.736	1.063	2.082	2.279	1.248	2.672	1.017	2.496	0.893	2.71	2.987
MSTRG.15738	0.843	0.909	0.752	1.195	0.894	1.543	1.364	0.627	1.881	0.41	1.087	0.167	1.077	0.595
MSTRG.15748	6.24	15.94	7.842	9.546	8.56	12.849	15.834	2.077	4.784	3.236	4.552	4.409	6.12	4.487
MSTRG.15753	0.031	0	0	0.032	0	0.339	0	0	0.112	0.492	0.185	0.156	0.258	0.332
MSTRG.15759	2.78	3.39	1.857	4.602	3.4	6.146	6.261	3.804	8.847	3.398	7.319	4.363	7.686	12.694
MSTRG.15761	19.431	12.46	27.78	17.339	32.846	12.714	13.493	25.686	14.872	27.265	21.109	31.056	17.998	21.963
MSTRG.15768	5	11.455	7.208	11.847	6.912	11.069	11.776	6.738	13.096	7.079	11.268	6.46	11.136	9.471
MSTRG.15774	1.565	0.72	1.835	0.856	1.538	0.918	0.984	2.154	0.82	1.307	1.143	1.881	0.848	0.646
MSTRG.15781	0.885	1.532	1.122	1.821	1.243	1.821	2.469	0.693	2.347	1.658	2.153	1.288	2.431	2.245
MSTRG.15786	111.779	57.53	24.419	17.971	21.588	38.197	32.591	73.684	14.305	26.656	7.478	18.294	10.444	8.875
MSTRG.15823	1.488	3.81	4.268	3.883	5.281	2.807	4.097	0.303	2.126	2.467	3.405	4.011	2.989	2.916
MSTRG.15847	0	0.005	0	0	0	0	0	0	0	0.012	0	0	0	0
MSTRG.15849	0.297	0.026	0.071	0.043	0.131	0.09	0.029	1.25	2.297	0.982	2.05	1.062	1.898	2.377
MSTRG.1588	1.984	3.492	2.333	3.963	2.909	3.982	3.683	2.108	3.569	2.966	3.612	3.306	4.246	4.084
MSTRG.15890	0.069	0.321	0.355	0.203	0.242	0.374	0.347	0.128	0.128	0.103	0.198	0.305	0.253	0.283
MSTRG.15895	4.523	1.366	1.558	1.72	1.729	1.277	1.244	5.047	1.863	1.955	2.229	1.406	1.73	1.696
MSTRG.15901	10.977	8.687	11.666	8.887	10.583	7.325	6.342	11.779	7.767	9.625	7.586	8.969	6.626	5.006
MSTRG.15906	0	0.143	0.188	0.083	0.03	0	0	0.094	0	0.035	0	0.131	0	0.066
MSTRG.1591	0	0.238	0.013	1.373	0	0.928	0.856	0	0.351	0	0.942	0.007	0.999	0.698
MSTRG.1593	3.48	10.639	5.929	10.461	6.144	11.491	10.471	3.178	11.168	5.179	12.43	4.251	11.62	10.213
MSTRG.15934	0	0	0	0.12	0.062	0.021	0.023	27.419	26.894	16.042	15.58	20.326	20.224	17.337
MSTRG.15955	5.868	5.117	2.924	3.853	3.217	3.873	4.315	2.665	4.132	3.516	3.502	3.108	4.177	4.188
MSTRG.1596	64.055	15.598	26.072	18.262	25.295	16.485	14.123	87.921	19.976	29.034	22.847	31.828	17.529	20.459
MSTRG.15975	3.408	9.813	3.233	11.623	3.422	10.187	9.152	3.207	9.302	3.81	12.138	2.933	11.66	10.501
MSTRG.15992	0.566	0.035	0.031	0	0	0	0	2.972	1.299	0.215	0.157	0.151	0.13	0.032
MSTRG.15996	69.753	29.196	61.265	34.283	58.242	21.754	19.407	99.869	34.735	56.573	35.798	54.955	24.276	28.265
MSTRG.16003	0.818	0.422	0.074	0.079	0	0.232	0.193	0.192	0	0	0	0.147	0	0.039
MSTRG.16004	0.057	0.17	0.255	0.246	0.228	0.195	0.402	0.139	0.451	0.173	0.195	0.226	0.31	0.264
MSTRG.16005	0.151	0.74	0.491	0.518	0.39	0.423	0.632	0.09	0.897	0.468	0.289	0.809	0.797	0.95
MSTRG.1601	0.211	1.312	0.563	2.142	0.708	1.146	1.575	0.596	0.69	0.353	0.395	0.197	0.756	0.659
MSTRG.16035	0	0.429	0.053	0.202	0.053	0.739	0.364	0.315	0.385	0.109	0.029	0.028	0.251	0.615
MSTRG.16040	1.355	1.884	1.452	1.962	1.137	2.241	2.478	1.832	2.619	1.462	1.705	1.268	2.408	2.558
MSTRG.16042	0.597	2.278	0.593	2.308	0.467	1.717	1.309	1.478	8.217	0.588	5.167	0.328	3.162	3.687
MSTRG.16043	0.084	0	0	0	0	0	0	0.302	0	0.161	0	0	0	0
MSTRG.16047	0.275	0.08	0.182	0.22	0.289	0.41	0.729	0	0.067	0.269	0.079	0.419	0.078	0.039
MSTRG.16050	50.32	9.765	3.808	3.757	3.079	5.94	6.251	9.56	2.08	1.793	1.795	1.878	2.157	2.192
MSTRG.16068	0	0	0	0	0	0	0	0	0	0	0	0	0	0
MSTRG.16069	0	0	0	0.088	0	0	0	0	0	0	0	0	0.095	0
MSTRG.16077	2.271	3.653	2.298	4.137	3.254	3.973	3.974	0	0	0	0	0	0.022	0.01
MSTRG.16096	5.92	2.433	3.332	2.479	3.452	2.293	2.014	4.973	2.126	3.329	2.767	3.376	2.242	2.316
MSTRG.16111	0.765	1.997	0.952	2.632	1.182	2.047	2.5	0.857	1.597	0.881	1.415	0.572	1.42	1.441
MSTRG.16115	24.355	2.899	0.91	1.551	0.51	1.976	0.837	2.928	1.403	1.27	0.904	0.551	0.647	0.649
MSTRG.16116	0.173	0.129	0.064	0.17	0.138	0.432	0.317	0.076	0.389	0.09	0.229	0.137	0.598	0.584
MSTRG.16132	0.148	1.133	0.028	1.364	0.141	2.284	2.739	0.063	0.518	0.017	2.375	0.043	3.577	1.189
MSTRG.16141	0.939	2.037	1.023	0.285	1.86	1.047	1.008	4.072	5.602	3.531	3.1	3.889	3.641	3.411
MSTRG.16160	0.556	0.682	0.357	0.962	0.383	0.684	0.961	0.458	1.3	0.479	1.354	0.362	0.956	1.933
MSTRG.16223	2.766	0.956	1.385	0.902	1.691	0.712	1.594	1.666	1.443	1.164	1.009	1.697	0.581	1.595
MSTRG.16227	1.528	1.808	0.544	1.371	0.351	1.531	1.071	0.914	0.815	0.281	1.196	0.293	1.206	0.639
MSTRG.16228	0	0	0.039	0.046	0.038	0.049	0	0	0.132	0.047	0.043	0	0.039	0
MSTRG.16229	256.881	1.754	0.51	0.93	0.377	1.8	0.227	45.421	1.368	2.632	0.258	0.275	0.176	0.135
MSTRG.16234	0.969	17.514	1.539	19.194	2.059	21.561	23.359	1.143	18.267	2.339	16.763	2.19	21.078	24.313
MSTRG.16237	0	0.693	0	0.491	0	1.104	0.369	0	0.31	0	0.187	0	0.299	0.065
MSTRG.16244	25.143	14.927	9.09	11.491	8.083	15.172	13.06	20.288	12.303	9.717	11.795	8.593	11.454	9.507
MSTRG.16254	2.478	5.907	4.633	6.524	5.248	6.204	6.993	3.572	7.468	4.739	8.06	4.292	7.326	7.428
MSTRG.16264	1.059	2.584	2.004	2.866	1.961	2.59	3.574	2.069	3.594	2.519	3.46	2.31	3.433	2.864
MSTRG.16269	0.88	1.732	0.384	1.635	0.512	2.131	2.087	0.534	1.745	0.627	1.408	0.494	1.419	1.31
MSTRG.16282	1.263	2.181	2.119	2.761	2.174	2.009	2.319	1.32	2.156	1.668	2.266	2.079	2.36	2.32
MSTRG.16290	2.327	7.957	4.09	7.738	4.044	6.684	6.742	2.947	7.219	4.029	5.867	4.425	6.25	5.369
MSTRG.16291	4.24	10.881	12.011	10.186	15.923	13.257	11.895	8.681	8.348	13.531	9.207	20.186	14.196	10.697
MSTRG.16295	1.597	2.869	2.248	2.942	2.552	3.814	2.739	3.369	3.244	2.532	3.018	2.178	2.27	2.809
MSTRG.16296	3.072	8.27	5.814	8.116	6.177	7.532	7.624	4.254	7.909	6.189	7.597	6.602	8.696	7.782
MSTRG.16311	0	0.078	0.075	0.075	0.042	0.24	0.148	0	0.193	0.126	0.221	0.055	0.161	0.325
MSTRG.16314	0.335	0.784	0.52	1.05	0.697	0.788	0.858	1.308	1.735	1.018	1.823	1.28	1.95	2.065
MSTRG.16319	0	0	0	0.013	0.029	0.017	0	3.712	5.011	2.794	4.612	2.678	4.317	4.225
MSTRG.16321	1.688	4.47	3.101	6.056	3.842	6.243	7.064	1.867	5.509	3.001	6.791	3.141	7.741	6.757
MSTRG.16329	3.466	4.619	4.918	5.667	5.259	5.084	7.35	4.637	6.205	3.674	7.592	4.063	6.149	5.553
MSTRG.1633	0.75	1.267	0.701	1.29	0.871	1.344	1.869	0.564	0.97	0.984	1.397	1.013	1.585	1.48
MSTRG.16339	0.125	0.102	0.333	0.484	0.018	0.166	0	0.307	0.147	0.242	0	0.171	0	0.504
MSTRG.16345	7.394	5.834	11.716	9.584	14.033	6.898	6.712	13.149	8.11	10.948	7.748	10.887	9.08	9.249
MSTRG.16354	0.087	0.473	0.14	0.321	0.259	0.192	0.217	0.054	0.283	0.411	0.472	0.14	0.182	0.098
MSTRG.16355	1.196	2.224	2.926	4.258	3.37	3.414	4.966	1.396	2.464	2.042	3.398	1.782	3.732	4.016
MSTRG.1636	1.096	1.323	1.128	1.08	1.63	1.455	1.064	1.852	1.418	1.029	2.018	1.066	1.37	1.237
MSTRG.16361	1.46	2.899	2.262	4.727	2.606	4.3	4.031	0	0.015	0	0	0	0	0
MSTRG.16369	0	0	0	0	0	0.059	0	0	0	0	0	0	0	0
MSTRG.16371	1.052	2.527	1.699	2.853	1.509	2.84	2.931	1.553	2.949	1.889	2.999	1.796	3.041	2.912
MSTRG.16378	0.786	1.558	1.366	1.555	1.43	2.238	1.746	1.291	2.02	1.567	2.38	1.586	2.416	1.957
MSTRG.16380	7.475	7.695	10.178	10.076	12.936	8.862	8.926	10.045	8.55	8.725	12.114	10.617	11.85	9.12
MSTRG.16384	0.259	0.367	0.276	0.173	0.185	0.573	0.36	2.363	2.515	2.749	3.297	2.916	3.32	3.211
MSTRG.16385	3.765	5.416	5.764	7.274	5.804	4.206	5.528	0	0	0	0	0	0	0
MSTRG.16396	0.582	0	0.12	0.051	0.024	0.002	0	0.175	0.064	0	0	0	0	0
MSTRG.16397	9.485	0.389	2.795	0.441	0.836	0.066	0.222	8.777	0.243	0.825	0.19	0.204	0.06	0.017
MSTRG.16410	0	0	0	0	0	0	0	0.082	0	0	0	0	0	0
MSTRG.16414	1.257	1.37	1.87	2.433	2.011	2.513	3.545	0.8	1.359	0.781	1.543	0.877	1.453	1.471
MSTRG.16418	1.915	5.102	2.685	4.507	2.879	4.797	5.195	2.662	5.74	3.181	5.616	3.295	6.357	6.577
MSTRG.16421	1.031	2.131	1.293	2.545	1.829	2.969	2.966	1.452	1.907	1.306	2.759	1.402	2.392	3.855
MSTRG.16422	0	0	0.01	0.011	0.01	0.01	0.012	2.652	5.796	4.176	5.241	4.343	4.539	5.023
MSTRG.16435	1.748	3.936	2.023	3.598	2.245	4.356	4.972	2.057	4.152	1.947	3.898	2.382	4.499	3.228
MSTRG.16438	0.482	2.062	0.585	1.789	0.469	1.809	1.694	1.886	2.94	1.42	4.037	1.367	1.996	3.079
MSTRG.16439	0.028	0	0	0	0	0	0	0	0	0	0	0	0	0.116
MSTRG.16447	5.106	11.495	7.174	12.516	8.618	13.681	13.357	6.448	9.901	5.516	9.071	5.88	7.377	7.805
MSTRG.16450	0.016	0.038	0.169	0.293	0.098	0.259	0.086	0.223	0.379	0.18	0.336	0.255	0.776	0.911
MSTRG.16451	1.367	2.135	2.235	2.362	1.644	2.378	2.716	4.086	5.575	4.86	6.391	4.839	7.604	5.824
MSTRG.16463	0.098	0.249	0.038	0	0	0	0.239	0.436	0	0.043	0	0	0	0.409
MSTRG.16464	0.013	0.044	0.024	0.073	0.022	0	0.025	0.828	1.117	0.789	1.561	0.945	1.437	1.343
MSTRG.16475	0.296	2.137	0.605	1.515	1.131	2.217	2.29	0.222	3.611	1.713	5.178	0.819	4.952	3.568
MSTRG.16476	1.503	3.282	2.267	4.03	3.231	3.564	3.926	1.995	3.678	1.696	3.616	2.813	4.256	3.033
MSTRG.16481	0	0	0	0	0	0	0.076	0	0	0	0	0	0	0
MSTRG.16491	0.172	0.622	0.26	1.206	0.28	1.076	1.284	0.254	0.874	0.307	0.7	0.29	1.222	0.974
MSTRG.16493	0.504	1.153	0.591	1.2	0.467	1.312	1.076	0.596	0.94	0.329	0.4	0.284	1.049	0.881
MSTRG.16496	0	0	0	0	0	0.057	0	0	0.393	0.126	0.126	0.117	0.461	0.062
MSTRG.16501	0	0	0	0.049	0	0.044	0	0	0	0	0.142	0	0.19	0.095
MSTRG.16505	4.059	2.978	3.607	4.077	4.051	2.471	2.697	8.554	2.457	2.944	4.005	2.703	3.309	3.724
MSTRG.16522	0	0.005	0.015	0	0.014	0.018	0.006	0.162	1.366	0.782	1.925	0.812	2.659	2.151
MSTRG.16526	1.73	4.141	3.182	3.504	3.347	3.805	4.149	2.116	5.43	2.853	4.951	3.13	4.79	4.451
MSTRG.16527	1.763	17.141	4.495	13.672	4.48	16.527	17.979	3.964	12.793	5.952	15.646	3.777	15.847	15.204
MSTRG.16540	1.288	2.08	1.153	2.057	1.632	1.56	1.649	1.266	2.051	1.607	2.651	0.859	2.624	1.572
MSTRG.16542	0.435	1.671	0.407	2.66	0	3.546	2.688	0	0	0	0	0	0	0
MSTRG.16548	1.03	2.366	1.037	3.272	1.128	2.827	2.726	1.587	2.743	0.669	2.732	0.702	2.723	3.069
MSTRG.16555	0	0	0	0.003	0	0.011	0	0	0	0	0.004	0.004	1.523	0
MSTRG.16558	1.058	2.256	1.918	2.789	1.988	2.527	3.285	0.814	2.305	1.072	2.833	1.045	2.629	2.421
MSTRG.16559	2.439	8.214	4.133	9.376	4.417	8.876	8.372	0	0	0	0	0	0	0
MSTRG.16564	0.355	0.245	0.414	0.326	0.138	0.041	0.256	1.429	2.953	1.042	0.537	2.375	1.117	2.627
MSTRG.16587	0.425	1.43	0.452	1.392	0.515	1.708	1.997	0.748	1.26	0.586	1.629	0.613	1.284	1.659
MSTRG.16596	0.854	2.93	0.699	1.85	0.427	2.855	2.736	0.36	0.662	0.272	0.198	0.299	1.247	1.634
MSTRG.16599	11.713	18.814	13.845	21.428	14.491	21.618	21.146	13.948	21.782	13.318	21.492	12.11	21.291	22.246
MSTRG.1660	1.443	0.316	0.104	0.152	0.437	0.529	0.132	1.642	0.262	0.173	0.434	0.176	0.397	0.028
MSTRG.16609	0.344	14.639	28.374	18.025	26.824	10.516	6.268	0	0.025	0.01	0.027	0.009	0	0
MSTRG.16612	1.188	3.353	2.839	3.647	2.263	3.744	4.064	2.084	4.381	2.672	3.906	2.957	4.75	4.102
MSTRG.16622	0.087	0.76	0.16	0.982	0.207	1.225	1.257	0.093	1.004	0.375	1.084	0.41	0.707	1.039
MSTRG.16629	2.463	5.762	3.677	5.341	3.895	4.667	5.952	3.864	5.402	3.835	5.364	3.826	6.233	5.348
MSTRG.16635	0	0.082	0	0	0	0	0.068	0	0.074	0.066	0	0	0.079	0
MSTRG.16637	0.067	0.236	0.281	0.255	0.233	0.518	0.437	3.658	8.218	3.551	5.277	4.98	2.647	10.549
MSTRG.16652	0	0	0	0	0	0	0	0	0	0	0	0	0	0
MSTRG.16653	0	0	0	0	0	0	0	0	0	0	0	0	0	0
MSTRG.16663	1.973	2.125	2.436	2.207	3.369	2.792	2.639	1.196	2.233	2.402	1.885	2.185	1.96	2.201
MSTRG.16681	0.033	1.092	0.191	1.244	0.318	1.133	2.345	0.2	1.583	0.366	0.713	0.29	1.353	1.037
MSTRG.16699	0	0.016	0	0.015	0.012	0.013	0.068	0	0	0.014	0.014	0.014	0.016	0
MSTRG.16710	0.7	0.125	0.251	0.515	0.328	0.58	0.644	0.477	0.228	0.561	0.19	0.155	0.329	0.084
MSTRG.16711	4.278	7.408	8.357	9.376	9.748	9.993	9.957	6.626	9.024	8.066	9.942	7.795	10.529	10.805
MSTRG.16712	2.242	0.676	0.645	0.456	0.462	0.666	0.796	1.353	0.45	0.67	0.239	0.394	0.14	0.376
MSTRG.16718	1.429	2.53	1.358	2.023	2.298	2.685	2.5	0	0	0	0	0	0	0
MSTRG.16722	2.197	3.775	3.245	3.946	3.33	4.142	4.664	2.118	4.043	3.084	4.02	3.494	4.029	4.061
MSTRG.16723	5.795	5.184	6.054	8.414	6.098	6.396	6.01	5.627	7.479	5.634	10.311	5.173	7.215	6.127
MSTRG.16732	0.399	0.46	1.33	0.371	0.342	0.814	0.729	2.454	1.489	1.799	1.24	1.576	2.484	1.419
MSTRG.16733	0.038	0.305	0.392	0.197	0	0.419	0.285	1.06	0.722	0.691	0.741	0.399	1.284	0.71
MSTRG.16741	7.098	9.696	10.075	11.423	11.364	11.121	10.265	9.752	11.399	9.916	11.182	10.585	11.734	12.419
MSTRG.16754	11.089	6.553	11.369	4.228	10.035	5.687	7.485	12.8	4.374	7.387	3.142	12.242	2.25	3.606
MSTRG.16761	0.151	0.731	0.949	1.134	1.123	0.995	0.937	1.03	1.824	0.199	1.179	1.099	1.036	0.015
MSTRG.16769	0.247	0.276	0.155	0.089	0.037	0.098	0.056	0.395	0.343	0.206	0.387	0.04	0.174	0.089
MSTRG.16773	1.594	3.277	2.991	3.087	2.865	4.068	4.005	1.83	3.235	2.271	3.609	2.111	3.167	3.397
MSTRG.16779	1.217	3.802	4.111	5.962	4.464	5.624	5.969	0	0	0	0	0	0	0
MSTRG.16781	38.312	163.094	67.255	255.962	121.127	356.733	256.951	49.146	189.053	117.013	200.937	166.575	245.051	135.785
MSTRG.16790	1.492	2.108	1.916	2.444	1.966	2.566	2.045	1.613	2.42	1.807	2.584	2.194	2.058	2.805
MSTRG.16805	0.486	0.696	0.652	0.698	0.766	0.837	0.612	0.972	0.709	0.624	0.565	0.553	0.626	0.748
MSTRG.16807	24.571	1.041	3.898	0.538	1.376	0.499	0.28	24.571	1.159	5.368	0.693	1.13	0.218	0.171
MSTRG.16810	18.764	18.98	8.037	14.63	9.027	23.203	15.123	40.293	13.635	9.975	13.432	9.493	12.371	11.179
MSTRG.16817	1.531	2.096	2.276	2.018	2.095	1.983	2.496	0	0	0	0	0	0	0
MSTRG.16820	0.932	0.165	0.332	0.072	0.046	0.085	0	0	0.056	0.11	0	0.231	0	0
MSTRG.16821	8.555	3.884	9.489	6.04	10.471	5.364	5.127	10.664	5.33	7.168	6.542	7.213	6.093	6.532
MSTRG.16822	0.567	0.933	0.563	1.115	0.844	1.616	0.714	0.644	1.13	0.571	0.782	0.654	1.3	0.817
MSTRG.16828	0	0	0	0	0	0	0	1.301	2.794	0.866	1.155	0.649	1.681	0.76
MSTRG.16829	1.493	0.063	0.356	0.085	0.018	0.042	0.019	1.476	0.08	0.155	0.211	0.077	0.023	0.067
MSTRG.16830	62.792	2.506	3.872	3.096	2.838	2.83	1.743	36.062	4.189	2.498	3.764	1.324	1.169	0.538
MSTRG.16837	1.059	2.315	1.224	2.068	1.27	2.813	2.898	0.997	3.164	1.782	3.308	1.221	3.163	2.778
MSTRG.16838	1.411	3.407	1.75	2.885	2.203	3.544	2.93	1.465	2.887	1.795	3.979	1.749	2.569	2.65
MSTRG.16839	0.485	1.504	1.491	1.887	1.593	2.343	3.117	1.218	2.466	1.635	1.9	1.463	2.398	2.297
MSTRG.16840	0.911	1.251	1.02	0.98	0.699	1.132	1.133	1.075	1.024	1.065	1.059	0.707	0.74	0.903
MSTRG.16842	1.707	2.428	1.847	3.303	0.992	2.99	1.976	3.031	4.228	2.975	2.486	3.278	4.812	3.512
MSTRG.16860	1.651	7.029	4.685	7.592	4.864	8.149	7.736	0	0	0	0	0	0.047	0
MSTRG.16871	13.791	46.491	19.19	50.745	18.66	39.371	42.368	18.846	50.981	24.076	48.409	19.113	40.96	43.564
MSTRG.16877	4.092	7.413	5.131	7.092	5.339	7.042	6.781	7.232	8.727	6.766	6.96	5.751	7.276	6.792
MSTRG.16881	19.866	38.475	25.827	32.876	26.791	38.422	39.551	19.674	36.159	24.645	32.138	26.725	34.51	32.449
MSTRG.16882	0.265	0.605	0.541	0.519	0.498	0.333	0.775	0.232	0.545	0.58	0.618	0.516	0.598	0.785
MSTRG.16884	0.573	2.331	1.397	2.763	1.43	2.496	2.684	0.527	3.397	1.175	3.54	1.207	3.646	4.098
MSTRG.16889	2.658	4.267	4.349	4.553	4.385	4.331	4.473	5.143	5.57	3.323	5.451	3.785	4.526	4.056
MSTRG.16896	2.449	0.255	0.95	0.266	1.068	0.18	0.232	1.712	0.192	0.507	0.162	0.538	0.166	0.189
MSTRG.16898	2.135	3.329	1.957	2.916	2.942	3.097	3.869	0	0	0	0	0	0.016	0
MSTRG.16900	0.963	2.592	1.151	2.081	1.65	3.013	2.398	2.264	2.954	1.212	2.287	1.564	2.556	2.505
MSTRG.16901	0.554	2.923	0.63	2.729	0.653	3.489	3.931	0.709	2.51	0.397	2.639	0.428	3.165	3.043
MSTRG.16904	36.905	8.031	1.872	6.442	2.195	10.893	8.147	17.467	5.113	4.367	5.466	1.822	4.846	4.538
MSTRG.16907	0.142	1.12	0.369	1.412	0.184	1.653	1.034	0.097	1.527	0.652	1.11	0.634	0.788	1.308
MSTRG.1692	0.723	1.146	1.197	0.636	0.918	0.905	0.626	0.495	0.85	0.677	1.099	0.677	0.398	0.415
MSTRG.16920	0.117	0.281	0.134	0.257	0.22	0.33	0.489	0.116	0.303	0.121	0.365	0.128	0.515	0.416
MSTRG.16937	0.034	0.283	0.077	0.127	0.279	0.312	0.477	0.045	0.387	0.143	0.368	0.245	0.619	0.367
MSTRG.16938	0.822	1.314	1.183	2.606	0.915	2.141	2.768	0.266	0.411	0.327	0.609	0.797	1.384	0.948
MSTRG.16939	6.057	8.627	8.305	9.358	10.968	10.878	11.081	10.395	10.723	8.535	10.253	9.433	11.931	12.27
MSTRG.16957	10.273	20.104	13.758	28.481	13.986	28.861	28.845	9.684	23.832	16.05	21.095	15.342	22.654	21.207
MSTRG.16971	0	0.837	0.013	2.104	0.04	1.706	1.251	0.018	0.588	0	0.614	0	0.395	0.329
MSTRG.16972	0	1.894	0.012	2.048	0.011	3.04	2.719	0	3.701	0	3.466	0.012	4.749	4.896
MSTRG.16984	0.548	2.602	1.49	2.46	1.518	2.683	2.818	0.808	2.774	1.632	2.617	1.757	3.441	3.202
MSTRG.16985	1.273	2.084	1.26	2.323	1.782	1.869	2.127	2.578	2.721	1.799	2.266	1.902	2.183	2.517
MSTRG.16986	5.631	18.449	6.285	16.757	7.893	18.069	18.46	4.853	14.963	6.167	17.494	5.691	18.578	18.47
MSTRG.17006	0	0.356	0.278	0.203	0.035	0.515	0.739	0	0	0	0	0	0	0
MSTRG.17007	2.475	6.057	2.895	5.946	2.881	7.027	8.294	0	0	0	2.087	0.006	0	0
MSTRG.17016	0.158	0.55	0.439	0.714	0.483	1.038	1.128	0	0.02	0	0	0	0	0
MSTRG.17022	1.027	0.764	0.508	0.8	0.999	0.816	0.636	0	0	0	0.393	0	0	0
MSTRG.17023	11.219	6.106	8.247	2.828	3.839	1.711	1.742	14.835	4.783	5.531	6.022	5.585	3.934	0.915
MSTRG.17027	39.918	112.57	106.476	115.061	118.489	80.084	88.734	49.065	103.861	100.353	105.081	114.322	70.954	91.984
MSTRG.17033	4.642	4.803	4.886	8.51	7.012	8.514	8.293	6.505	10.362	6.489	13.855	5.633	9.785	7.227
MSTRG.17040	0.534	1.143	0.874	0.788	1.224	1.284	1.674	1.162	1.278	0.751	1.827	1.181	2.191	0.731
MSTRG.17041	0.054	0.29	0.181	0.349	0.341	0.268	0.322	3.387	7.144	4.122	4.991	4.359	7.523	7.193
MSTRG.17058	1.037	1.964	3.404	1.708	5.727	4.779	3.408	5.074	12.343	8.315	11.24	8.25	11.412	10.437
MSTRG.17063	0.439	0	0.337	0	0.233	0	0.006	0.692	0.038	0.308	0	0.231	0	0
MSTRG.17064	13.838	0.229	0.475	0.201	0.122	0.141	0.085	1.544	0.027	0.329	0	0.065	0.024	0.012
MSTRG.171	5.664	9.089	6.279	9.91	7.981	10.205	9.721	7.208	9.119	6.457	11.676	7.217	10.092	9.219
MSTRG.17103	7.019	13.513	9.558	13.051	10.591	14.569	14.443	8.055	13.102	9.255	15.042	8.943	14.269	13.587
MSTRG.17105	1.874	0.382	2.086	0.354	1.918	0.498	0.202	0	0	0	0	0	0	0
MSTRG.17106	0.508	0.047	0.48	0.512	0.969	0.199	0.084	0	0	0	0.042	0	0	0
MSTRG.17107	0.134	0.881	0.135	0.897	0.184	1.441	1.227	0.079	1.287	0.326	1.57	0.434	0.969	0.962
MSTRG.17108	0.269	1.724	0.679	2.25	0.616	2.229	2.349	0.583	2.802	1.19	2.642	0.729	3.02	3.453
MSTRG.17111	0.471	0.794	0.729	1.042	0.74	1.67	1.569	0.67	1.206	0.605	1.524	0.555	1.544	1.2
MSTRG.17118	2.399	1.731	1.454	1.747	2.25	1.834	2.746	2.488	4.099	1.592	4.072	2.384	2.765	2.687
MSTRG.17132	3.722	5.31	6.441	7.244	7.213	5.382	5.802	3.802	6.355	6.403	8.371	6.495	7.193	8.33
MSTRG.17135	2.154	5.799	3.304	6.314	4.103	5.583	5.525	2.605	5.622	3.358	5.836	3.097	5.964	5.812
MSTRG.17145	0	0	0	0	0	0	0	0	0	0	0	0	0	0
MSTRG.17156	0.587	1.416	0.839	1.497	1.069	1.522	2.008	0.778	1.503	0.755	1.578	1.113	1.47	1.536
MSTRG.17158	8.037	43.873	21.646	72.579	28.628	63.746	64.72	6.097	46.718	11.758	85.887	22.875	104.608	100.802
MSTRG.17159	0.04	0.21	0.184	0.522	0.128	0.461	0.413	0	0.301	0.032	0.611	0.092	0.536	0.419
MSTRG.17164	0.055	0.418	0.162	0.188	0.565	0.121	0.13	0.596	0.542	0.406	0.108	0.269	0.174	0.381
MSTRG.17177	0.636	1.031	0.964	1.261	0.952	0.99	1.378	0.756	1.417	0.845	0.743	1.138	0.862	1.357
MSTRG.17184	0.284	0.112	0.079	0.221	0.174	0.052	0.049	0.155	0.315	0.106	0.357	0.226	0.396	0.509
MSTRG.17185	0	0	0	0	0	0.14	0.039	0.04	0.175	0.039	0	0.039	0.373	0
MSTRG.17187	0	0	0	0	0.017	0.011	0	0.907	3.223	1.629	3.687	1.822	3.483	3.301
MSTRG.17203	1.299	0.668	1.167	1.273	1.143	1.287	1.204	0.895	1.243	0.807	1.087	1.365	1.666	1.232
MSTRG.17208	6.946	10.59	14.928	8.739	13.619	9.276	9.257	14.917	10.51	14.087	8.889	12.674	7.927	8.099
MSTRG.17210	0.451	0.102	0.406	0.273	0.755	0.163	0.098	0.786	0.136	0.153	0.208	0.173	0.156	0.046
MSTRG.17211	0.3	0	0	0.257	0	0	0	0.149	0	0.079	0	0	0.095	0
MSTRG.17230	6.132	11.498	8.597	11.858	10.786	13.133	14.302	7.417	10.461	6.476	12.448	7.513	12.008	12.59
MSTRG.17235	0.496	0.859	0.669	1.108	0.796	1.247	1.796	0.883	1.362	0.534	1.333	0.896	1.036	1.451
MSTRG.17242	0.538	2.544	1.441	2.533	1.425	2.519	2.43	0.776	2.354	1.186	2.408	1.299	2.49	2.545
MSTRG.17262	12.259	3.365	11.018	2.067	2.475	0.655	0.419	9.184	0.745	4.331	2.206	0.838	1.089	0.776
MSTRG.17266	0.014	0.226	0.006	0.154	0.013	0.869	0.81	0	0.352	0.006	0.007	0.195	0.578	0.121
MSTRG.17278	0	0	0	0	0.012	0	0.015	0	0.026	0	0.029	0.014	0.033	0
MSTRG.17285	0	0	0.079	0	0.215	0	0	0.08	0	0	0.245	0.078	0	0.246
MSTRG.17293	0	0	0	0	0	0	0	0	0	0	0	0	0	0
MSTRG.17297	5.046	7.419	4.373	5.934	4.08	4.909	4.905	5.328	7.436	5.44	4.4	4.187	3.288	5.28
MSTRG.17302	8.716	10.726	9.265	9.994	9.431	11.627	10.453	9.913	12.809	10.86	11.904	10.036	12.767	13.185
MSTRG.17305	0.207	1.277	0.571	1.843	0.67	1.351	0.901	0.675	3.768	1.417	1.007	1.417	4.736	0.39
MSTRG.17317	1.708	2.238	2.072	3.13	2.147	2.823	2.649	3.284	2.977	2.307	3.241	2.229	2.979	3.441
MSTRG.17326	2.556	4.67	4.185	5.389	5.233	6.327	7.158	2.247	4.934	3.772	4.685	3.979	6.7	5.491
MSTRG.17327	0.112	0.113	0.086	0.183	0.163	0.159	0.231	0.243	0.025	0.231	0.106	0.187	0.367	0.232
MSTRG.17328	0.247	0.982	0.356	1.068	0.861	1.301	1.682	0.293	0.981	0.768	1.429	0.671	1.834	1.311
MSTRG.17357	7.854	0.072	0.77	0.16	0.393	0.016	0.023	48.63	1.637	15.844	0.793	2.793	0.04	0.023
MSTRG.17377	0.59	1.142	0.677	0.766	0.909	0.824	1.076	0.453	0.865	0.943	1.197	0.818	0.719	0.656
MSTRG.1738	8.063	20.791	12.79	7.298	12.772	8.222	8.462	2.964	4.831	4.557	2.938	7.024	2.465	2.673
MSTRG.17393	0.427	1.041	0.48	1.388	0.574	1.475	1.663	0.293	1.286	0.451	1.142	0.367	1.238	1.471
MSTRG.174	6.879	9.699	7.051	10.592	8.201	11.003	11.611	6.662	11.88	8.099	17.666	7.657	11.783	11.71
MSTRG.17413	2.655	4.625	3.878	5.12	4.327	5.577	5.838	2.515	4.198	3.069	5.207	3.045	4.93	4.072
MSTRG.17419	2.464	0.481	0.419	0.275	0.195	0.229	0.131	1.201	0.121	0.309	0.084	0.218	0.036	0.032
MSTRG.1742	2.774	4.174	2.644	5.115	3.999	5.333	7.611	2.222	6.177	3.914	6.853	4.202	6.645	8.938
MSTRG.1744	2.378	4.089	2.182	4.196	3.305	4.798	4.504	3.45	5.249	3.235	5.303	3.098	5.159	6.56
MSTRG.17443	0.213	0.93	0.118	0.716	0.218	1.195	1.128	0.155	1.327	0.148	0.883	0.192	1.479	1.298
MSTRG.17444	2.142	1.189	1.054	1.641	1.06	1.645	1.536	1.624	1.307	0.75	1.648	0.777	1.47	1.191
MSTRG.17454	4.152	1.591	2.296	1.578	1.84	0.966	0.844	9.613	2.252	1.997	1.374	1.336	0.929	0.618
MSTRG.17468	4.773	4.491	5.58	5.404	8.306	5.971	6.23	7.157	6.118	6.537	5.976	7.074	6.238	6.272
MSTRG.17487	0.025	0.102	0.195	0.098	0.107	0.046	0.117	1.474	1.952	0.719	0.331	2.041	0.91	0.848
MSTRG.1750	0.418	1.372	1.243	1.491	1.58	1.254	1.051	0.603	0.827	0.445	0.444	0.758	0.795	0.77
MSTRG.17500	0.869	2.408	1.001	1.867	0.952	1.421	1.789	1.398	2.086	0.692	1.843	0.873	1.959	1.44
MSTRG.17501	0.722	0.993	0.141	0.584	0.022	1.192	0.708	0.511	0.445	0.071	1.168	0.398	1.92	0.165
MSTRG.17502	2.986	4.296	5.341	4.564	5.246	4.26	5.098	9.048	8.341	7.449	7.006	10.429	8.402	6.233
MSTRG.17512	0	0	0	0	0	0.044	0	0	0	0.055	2.055	0	0	0
MSTRG.17515	6.742	12.053	7.215	8.958	7.517	10.687	12.2	9.124	11.029	7.242	9.697	8.018	10.468	8.026
MSTRG.17530	0.012	2.618	0	2.19	0.024	2.482	2.149	0.044	2.1	0.014	1.541	0.039	2.016	1.881
MSTRG.17587	0	0	0.033	0	0	0	0.038	1.393	1.149	1.864	0.972	1.419	0.387	0.838
MSTRG.17597	0.335	1.101	0.244	1.289	0.165	1.443	0.895	0.173	0.86	0.382	1.053	0.236	0.691	0.944
MSTRG.17598	0.075	0.271	0.138	0.296	0.205	0.242	0.254	0.711	1.019	0.895	0.928	0.885	1.275	1.586
MSTRG.17603	3.297	9.61	8.351	21.845	18.401	19.596	19.808	9.389	23.271	12.051	33.853	16.653	28.845	29.539
MSTRG.17604	0.309	2.028	1.223	3.565	2.916	3.608	3.034	1.875	3.422	2.475	5.027	1.827	4.779	5.151
MSTRG.17612	0	0	0	0	0.128	0	0	0	0	0.18	0	0	0	0
MSTRG.17625	0	0	0	0	0	0.01	0	0	0	0	0	0	0.008	0
MSTRG.17649	0	0.08	0	0	0	0	0	0	0	0	0	0	0	0
MSTRG.17692	0.397	0.869	0.513	0.916	0.688	0.353	0.623	0.237	0.079	0.04	0.172	0.16	0	0.05
MSTRG.1770	1.634	0.787	0.958	0.783	1.045	0.68	0.665	2.496	0.911	1.42	0.765	1.247	0.648	0.668
MSTRG.17704	0.297	0.715	0.758	0.937	0.687	1.152	1.366	0.429	0.857	0.51	0.761	0.554	0.964	0.832
MSTRG.17730	2.104	3.612	2.277	3.276	3.106	3.291	3.811	3.318	3.978	3.136	4.132	3.37	4.084	3.771
MSTRG.17731	2.119	6.747	4.944	8.387	6.312	8.866	10.907	3.425	9.469	5.045	11.439	6.079	9.934	9.601
MSTRG.17732	3.206	3.814	2.873	4.606	5.103	5.524	5.046	4.232	4.746	3.887	6.446	4.962	5.896	6.315
MSTRG.17750	1.162	2.583	3.08	2.199	3.713	1.735	2.141	0.959	1.124	2.153	1.569	2.135	0.999	1.336
MSTRG.17751	3.114	5.711	5.696	4.546	5.352	4.993	5.105	4.121	5.773	4.699	4.588	5.589	5.066	5.562
MSTRG.17792	11.561	19.302	15.651	19.457	15.916	17.251	18.007	17.832	22.739	17.565	15.54	15.896	15.306	16.303
MSTRG.17796	17.102	23.291	17.931	14.791	18.769	16.074	15.573	16.891	16.095	19.767	14.782	18.322	13.811	14.082
MSTRG.17825	1.209	2.04	1.366	2.798	1.697	2.719	2.44	0.977	2.373	2.181	2.548	2.262	2.656	2.704
MSTRG.17828	6.551	29.918	22.777	43.725	20.531	43.857	50.173	6.386	31.705	16.004	35.148	36.625	60.733	39.429
MSTRG.17838	1.077	0.708	1.261	1.864	2.566	1.97	2.094	2.117	3.553	3.547	4.572	3.477	3.966	2.873
MSTRG.17842	4.348	9.16	5.522	10.439	7.898	9.076	8.302	5.706	11.441	6.54	12.669	7.163	10.041	11.267
MSTRG.17844	1.191	16.247	5.348	4.17	7.102	18.297	25.667	1.651	2.994	0.888	4.159	9.868	6.975	3.933
MSTRG.17850	0	0	0	0	0	0	0	0	2.422	0.015	0	0.014	0	0
MSTRG.17877	6.043	9.993	8.032	8.994	9.042	10.092	10.131	3.771	10.132	7.145	8.63	7.363	10.01	10.576
MSTRG.17888	3.921	8.975	5.748	9.092	5.652	11.102	10.642	1.69	2.102	1.025	3.818	0.696	0.978	1.628
MSTRG.17905	5.287	1.725	2.234	2.644	2.586	3.002	2.769	2.165	3.071	2.891	2.658	1.966	2.404	2.725
MSTRG.17912	8.671	8.799	11.459	9.661	15.516	11.874	13.765	3.498	7.558	8.196	9.451	10.07	9.364	6.807
MSTRG.17936	1.929	4.218	3.133	4.478	3.201	4.734	5.089	3.071	6.857	4.735	6.472	4.585	8.228	6.356
MSTRG.17950	3.177	13.116	5.768	16.569	7.443	10.831	12.41	3.884	19.284	8.327	21.79	8.392	21.159	19.437
MSTRG.17951	1.837	5.369	2.613	7.528	3.644	5.148	4.827	3.194	9.511	5.356	9.614	3.539	9.453	9.186
MSTRG.1798	0.277	0.337	0.329	0.557	0.432	0.647	0.309	0.74	1.015	0.692	1.698	0.244	0.577	0.172
MSTRG.18004	0.494	0.16	0.108	0.317	0.464	0.103	0.104	0	0	0	0	0	0.058	0
MSTRG.18032	0.088	0.689	0	0.571	0	0.337	1.036	0	0	0	0	0	0.977	0
MSTRG.18043	5.159	0.489	4.82	0.709	8.516	1.05	0.894	0.154	0	0.028	0.207	0	0.651	0
MSTRG.18047	0	0	0	0	0	0	0	0	0	0	0	0	0	0
MSTRG.18115	1.364	3.758	1.672	3.703	1.626	3.468	4.191	0.012	0.015	0.027	0.634	0	2.159	0
MSTRG.18131	0.217	0.544	0.28	0.753	0.345	0.461	0.396	0	0	0	0.231	0	0.347	0
MSTRG.18156	0	0.047	0	0.023	0	0.046	0	0	0	0	0	0	0.129	0
MSTRG.18170	0.316	1.885	0.434	1.595	0.336	1.505	1.499	0	0.016	0	0.819	0	1.499	0
MSTRG.18182	7.842	4.721	13.515	4.953	12.877	3.84	5.262	0.017	0	0	1.127	0	2.568	0
MSTRG.18199	0.16	0.561	0.409	0.809	0.447	0.836	0.821	0	0	0	0.302	0	0.59	0
MSTRG.18218	0.029	0.029	0.111	0	0	0.032	0.031	0	0	0	0	0	0	0
MSTRG.18278	0.278	0.667	0.198	0.211	0.174	0.387	0.148	0.089	0.148	0.303	0	0.326	0	0.063
MSTRG.18289	0.052	0.757	0.504	0.963	0.578	1.111	1.499	0.301	0.861	0.558	0.643	0.63	1.185	1.183
MSTRG.1829	1.394	2.467	1.995	2.982	2.477	2.895	2.731	2.464	3.169	2.54	3	2.399	2.772	2.747
MSTRG.18321	1.012	2.391	0.861	1.793	1.914	2.045	2.082	0.819	2.716	1.476	3.024	1.996	2.447	2.133
MSTRG.18354	0.586	3.413	2.235	3.807	3.032	3.074	3.08	1.331	3.975	2.849	4.1	2.224	3.452	4.047
MSTRG.18357	1.95	2.884	3.425	2.664	3.499	2.382	2.576	2.727	2.585	3.824	3.664	3.968	2.791	2.671
MSTRG.1843	0	0	0.062	0	0	0.038	0	0	0.131	0.036	0	0	0.151	0.038
MSTRG.18441	0	0	0	0	0	0	0	0	0	0	0	0	0	0
MSTRG.18447	0.306	0.385	0.174	0.507	0.763	0.394	0.53	0.285	0.895	0.861	0.687	0.383	0.452	0.581
MSTRG.18474	0	0	0.021	0.077	0.097	0.11	1.726	0.033	0.022	0.033	0	0.043	0.829	0.308
MSTRG.18494	0.388	0.05	0.568	0.1	0.906	0.064	0.125	0.579	0.103	1.657	0.196	1.083	0.174	0
MSTRG.1852	0.896	1.288	0.333	0.816	0.836	1.041	1.427	0.12	0.938	0.561	1.187	0.788	1.364	0.957
MSTRG.1853	0.617	0.608	0.429	0.509	0.127	0.677	0.486	1.005	0.73	0.525	0.391	0.221	0.382	0.501
MSTRG.18543	14.02	28.385	21.744	34.637	23.039	40.072	44.734	13.734	26.481	19.832	37.725	19.233	39.344	34.845
MSTRG.18544	0.57	0.851	0.395	1.663	0.929	1.438	2.748	0.394	1.064	0.621	2.093	1.142	1.453	1.704
MSTRG.18555	1.226	2.441	1.617	2.676	1.792	2.888	2.615	0	0	0	0	0	0	0
MSTRG.18567	106.854	308.211	46.451	130.849	54.222	121.875	120.821	23.842	74.842	35.742	73.603	39.688	27.83	20.968
MSTRG.18600	0.028	0	0	0	0	0	0	0	0	0	0	0	0	0
MSTRG.18618	0	0	0	0	0	0	0	0.175	0	0.089	0	0	0	0
MSTRG.18630	24.685	147.533	472.45	1289.59	748.057	807.47	672.886	34.635	678.744	946.18	982.317	1224.18	746.273	664.836
MSTRG.18638	8.957	15.566	14.449	19.51	16.986	18.661	17.689	11.529	18.244	12.373	21.322	15.734	21.454	19.434
MSTRG.18641	0	0	0	0	0	0	0	0.583	0.032	0.386	0.252	0.312	0.068	0.096
MSTRG.18654	0.339	0.639	0.154	0.48	0.444	0.463	2.144	9.347	8.363	16.867	8.905	15.94	10.849	9.29
MSTRG.18675	0.67	1.418	0.91	1.455	1.225	1.591	1.92	0.744	1.226	0.766	1.87	0.649	1.313	1.462
MSTRG.1869	2.701	0.275	6.193	0.492	4.312	0.305	0.405	3.529	0.582	7.194	0.956	7.492	0.858	0.426
MSTRG.18702	0.052	0	0.035	0.036	0.048	0.008	0.008	0.008	0.042	0	0.009	0.008	0	0.026
MSTRG.18704	0.203	0.143	0.171	0.363	0.251	0.414	0.501	3	3.984	2.262	4.133	2.739	3.401	3.23
MSTRG.18705	11.869	17.284	8.165	13.143	8.456	13.987	13.906	14.181	17.311	8.019	10.208	7.08	9.704	7.936
MSTRG.18717	2.876	1.982	2.69	2.119	2.804	2.386	3.266	2.194	2.585	2.596	2.801	2.616	3.111	2.884
MSTRG.18718	2.678	0.947	2.032	1.02	2.486	0.88	0.895	4.502	0.934	2.115	1.191	2.561	0.982	1.513
MSTRG.18721	0	0	0	0	0	0	0	0	0	0	0	0	0	0
MSTRG.18722	1.452	2.947	1.169	2.448	1.05	2.758	2.324	2.268	4.184	1.333	3.348	1.308	2.716	3.273
MSTRG.18750	0.031	0	0.036	0	0	0.038	0	1.646	2.837	1.687	2.061	1.762	2.384	2.658
MSTRG.18762	5.563	3.852	9.925	4.993	10.133	3.981	3.803	5.058	4.053	6.809	5.172	7.807	3.961	4.138
MSTRG.18774	0.245	0.286	0.247	0.312	0.256	0.389	0.516	0	0.236	0.151	0.454	0.128	0.696	0.334
MSTRG.18779	0	0.306	0	0.95	0	0.768	0.595	0.068	0.178	0	0.124	0.048	0.218	0.419
MSTRG.18786	0.351	0.971	0.358	1.078	0.253	0.908	0.949	0.529	1.359	0.311	0.953	0.273	0.981	1.13
MSTRG.18788	4.898	15.401	11.989	12.366	11.548	12.859	14.111	9.257	13.648	11.847	15.798	14.774	15.348	14.579
MSTRG.18807	0.814	0	1.048	0.251	1.04	0.037	0.158	1.482	0.319	1.297	0.355	1.275	0.147	0.032
MSTRG.1881	5.87	1.034	6.021	0.429	6.09	0.57	0.435	11.001	1.15	6.286	0.859	6.292	0.681	0.76
MSTRG.18828	3.13	5.046	4.694	6.269	5.745	6.745	7.454	3.711	6.295	4.665	6.868	5.878	6.689	7.366
MSTRG.18833	2.035	3.918	3.029	3.951	2.934	4.473	3.932	2.528	4.712	3.385	4.905	2.964	3.997	4.484
MSTRG.18896	100.264	5.191	11.134	3.629	10.936	7.228	4.106	111.959	5.832	16.833	6.017	9.782	4.047	5.163
MSTRG.18918	0	0	0	0	0	0	0	0	0.251	0.296	0.534	0	0.024	0.024
MSTRG.18927	0.264	0.484	0.652	0.732	0.777	0.674	1.05	0.155	0.636	0.279	0.714	0.464	0.847	0.79
MSTRG.18955	0.076	0.114	0.094	0.278	0.049	0.074	0.123	0.217	0.047	0	0.027	0.052	0.028	0.085
MSTRG.18958	1.354	0.835	2.155	1.071	3.132	0.589	0.395	3.103	0.75	1.595	1.292	1.991	0.592	1.456
MSTRG.18981	2.692	2.257	2.413	3.224	2.721	2.232	2.776	2.515	2.913	2.295	2.921	2.206	1.583	2.357
MSTRG.18982	1.237	1.105	1.242	0.889	1.683	1.278	1.179	1.103	1.036	1.081	1.185	1.046	1.163	1.015
MSTRG.18985	0	0	0	0	0	0	0	0	0	0	0.627	0	0	0
MSTRG.18988	0.21	0.271	0.153	0.266	0.413	0.124	0.145	0.705	0.283	0.364	0.189	0.573	0.235	0.171
MSTRG.18990	1.314	2.135	1.299	2.23	1.089	2.175	1.482	2.165	2.105	1.225	2.574	1.026	2.078	2.195
MSTRG.18998	0	0	0	0	0	0	0	0	0.332	0.026	1.684	0.071	2.395	0.58
MSTRG.19013	16.344	24.948	20.689	21.802	19.795	22.827	21.77	23.097	26.163	22.322	25.815	23.976	23.695	20.811
MSTRG.19020	0	0.334	0.195	1.167	0.316	0.935	0.248	0.094	0.345	0	1.123	0.111	0.324	1.534
MSTRG.19030	0.163	0.155	0.385	0.785	0.263	0.565	0.38	0.129	0.49	0.177	0.849	0.167	1.447	1.161
MSTRG.19031	0	0	0.02	0	0.02	0	0	3.307	3.351	0.203	4.633	4.114	0.388	0.52
MSTRG.19034	7.476	9.725	10.406	10.171	11.082	8.543	9.21	11.032	9.332	10.167	8.047	8.995	8.342	7.638
MSTRG.19039	0	0	0	0	0	0	0	0	0	0	0	0	0	0
MSTRG.19041	0	0	0	0	0	0	0	0	0	0	0	0	0	0
MSTRG.19042	3.119	4.169	4.763	4.127	5.271	6.166	5.227	10.052	8.202	7.207	6.345	8.567	9.09	6.99
MSTRG.19045	0.196	0.294	0.66	0.473	0.246	0.263	0.603	0.949	1.56	1.111	1.455	1.931	1.148	1.085
MSTRG.19046	0.049	0	0.051	0.034	0.058	0.048	0.099	0.163	0.151	0.156	0.096	0.234	0.124	0.274
MSTRG.19069	18.77	1.793	10.427	2.133	10.648	1.728	1.044	14.618	2.686	9.561	2.485	9.142	0.99	0.961
MSTRG.19074	0.14	0.159	0.165	0.24	0.315	0.164	0.25	0.144	0.379	0.222	0.306	0.254	0.264	0.523
MSTRG.19087	0.194	2.31	0.494	0.664	0.398	1.2	1.186	0.321	0.397	0.074	0.16	0.56	0.278	0.103
MSTRG.19090	1.575	2.822	3.663	3.407	4.562	3.055	3.137	1.54	3.896	3.985	2.926	3.583	3.091	3.347
MSTRG.19091	2.179	0.02	0.809	0.023	1.033	0.02	0.019	28.805	0.307	9.307	0.167	6.787	0.279	0.086
MSTRG.19098	0	0	0	0	0	0	0	0	0	0	0	0	0.143	0
MSTRG.19099	0.029	0.415	0.031	0.677	0.133	0.274	0.623	0.028	0.44	0.09	0.286	0.06	0.763	0.339
MSTRG.19114	2.509	4.657	2.565	4.814	2.882	4.179	4.072	2.557	4.149	2.847	3.724	2.506	4.399	4.616
MSTRG.19153	0.679	0.501	0.457	0.499	0.144	0.837	0.268	0.492	0.503	0.534	0.546	0.036	0.017	0.103
MSTRG.19161	0.213	3.159	0.922	1.291	0.979	2.5	2.163	0.087	0.422	0.298	0.285	0.652	0.453	1.06
MSTRG.19164	0.052	0.155	0.121	0.134	0.264	0.057	0.212	0.141	0	0.135	0.322	0.336	0.557	0.25
MSTRG.19165	0.673	0.779	1.198	0.811	0.49	0.878	1.165	1.888	1.585	0.636	0.971	0.444	1.321	0.87
MSTRG.19169	0	0	0	0	0	0	0	0	0	0	0	0.094	0	0
MSTRG.19170	1.252	2.24	1.935	2.818	2.118	2.168	2.49	0	0	0	0.366	0	0.04	0
MSTRG.19190	2.32	1.339	2.68	2.009	3.367	2.169	1.671	3.029	2.053	2.154	1.995	2.646	1.944	1.805
MSTRG.19194	20.345	7.408	27.309	5.206	31.113	5.573	5.062	17.574	4.059	31.271	3.714	29.68	3.245	3.394
MSTRG.19200	0.358	1.028	0.241	1.115	0.142	0.17	0.154	0.885	0.545	0.24	0.58	0.143	0.137	0.189
MSTRG.19205	5.219	2.36	4.152	5.119	6.005	4.736	4.239	3.681	2.255	1.72	5.143	2.247	4.184	4.176
MSTRG.19211	0	0	0	0	0	0	0	0	0	0	0.467	0	0	0
MSTRG.19217	6.022	4.272	4.274	4.202	3.888	4.345	3.97	6.172	4.526	5.537	4.883	3.788	4.4	3.198
MSTRG.19236	0.229	1.37	0.427	1.371	0.645	1.743	1.826	0.373	1.722	0.495	1.075	0.472	1.142	1.665
MSTRG.19242	9.608	27.464	5.848	25.856	4.641	35.533	35.304	10.46	20.177	5.017	22.317	3.99	26.362	19.237
MSTRG.19255	6.483	11.363	10.991	13.913	12.778	13.556	14.455	9.612	12.312	10.15	11.596	9.493	13.01	13.848
MSTRG.19265	5.673	6.019	9.182	9.252	11.46	8.356	8.605	8.383	8.561	8.456	10.278	9.344	10.671	11.363
MSTRG.19266	1.178	0.258	0.435	0.279	0.326	0.201	0.489	0	0.287	0.406	0.652	0	0	0.174
MSTRG.19273	0.232	0.355	0.217	0.591	0.348	0.477	0.795	0.285	0.237	0.177	0.486	0.389	0.298	0.228
MSTRG.19286	1.369	1.726	2.503	3.019	2.804	2.554	3.262	1.38	2.411	1.771	3.026	2.258	2.978	3.102
MSTRG.19287	3.41	5.407	5.193	6.227	5.716	5.4	5.885	4.18	5.524	4.885	5.648	5.044	5.703	5.87
MSTRG.19291	0.266	0.457	0.626	1.422	0.876	0.955	0.855	0.724	0.321	0.435	0.821	1.213	1.002	0.619
MSTRG.19296	0.033	0.059	0	0.062	0	0	0.029	0	0.029	0.067	0.028	0	0.026	0
MSTRG.19297	0	0	0	0	0.185	0	0	0	0.076	0	0	0	0	0.05
MSTRG.19298	4.31	5.636	5.002	4.972	4.929	4.543	4.732	6.831	6.593	5.303	4.15	4.865	3.895	5.671
MSTRG.1930	7.174	13.727	16.467	18.441	23.319	17.4	19.406	11.315	20.261	20.497	22.655	20.733	22.938	21.217
MSTRG.1931	0.255	2.118	1.889	2.079	2.093	2.227	2.571	0.921	5.856	4.468	2.144	2.866	2.704	2.316
MSTRG.19314	10.43	16.479	13.562	18.419	16.233	19.047	22.909	9.186	16.579	13.685	19.308	14.428	17.224	18.936
MSTRG.19319	0	0.037	0	0.028	0	0	0.033	0	0	0	0	0	0	0
MSTRG.19325	0	0.437	0.45	0.465	0.849	0.277	0.559	0.025	0.473	0.256	0.225	0.577	0.826	1.108
MSTRG.19326	5.04	6.814	7.678	9.552	8.502	8.109	8.291	9.782	8.862	6.239	8.525	7.411	8.283	8.922
MSTRG.19343	0.008	0	0	0	0	0.002	0.007	0	0	0	0	0	0.17	0
MSTRG.19349	0	0.042	0	0	0	0	0	0.118	0	0.121	0.241	0.08	0	0
MSTRG.19352	2.019	9.724	3.695	11.246	4.002	13.379	12.127	2.366	11.279	3.777	10.747	3.778	12.383	12.362
MSTRG.19357	15.256	21.609	13.236	22.524	16.282	23.482	26.582	2.376	2.139	1.45	9.254	1.513	2.575	2.055
MSTRG.19387	0.107	0.466	0.236	0.581	0.24	0.574	0.405	0.3	0.337	0.297	0.222	0.144	0.112	0.074
MSTRG.19388	0.436	0.254	0.253	0.246	0.391	0.562	0.597	0.333	0.52	0.223	0.283	0.348	0.81	0.457
MSTRG.19390	0	0	0	0.041	0.039	0	0.038	2.166	3.396	1.885	1.176	2.871	1.98	2.684
MSTRG.19396	0.011	0.081	0.13	0.062	0.139	0.132	0.093	10.872	20.691	15.657	15.402	16.064	20.78	21.622
MSTRG.19402	0	0	0	0	0	0	0	0	0	0	0	0	0	0
MSTRG.19405	0	0	0	0	0	0	0	0	0	0	0.194	0	0	0
MSTRG.19407	2.235	5.464	2.134	7.378	1.985	6.323	4.968	2.792	7.808	1.611	9.066	1.404	6.61	6.152
MSTRG.19410	8.504	4.281	9.951	3.976	9.378	3.411	4.013	12.503	4.798	8.124	4.498	6.765	4.024	4.305
MSTRG.19412	5.062	18.893	11.225	14.109	11.636	13.406	14.422	10.431	25.33	11.718	14.552	11.213	12.385	16.273
MSTRG.19416	3.265	4.218	3.305	5.01	3.367	4.601	4.698	2.379	4.913	3.184	5.145	3.273	5.332	4.48
MSTRG.19424	1.601	2.353	1.972	3.05	1.733	2.655	2.16	0.039	0.019	0	0.021	0	0	0.021
MSTRG.19425	1.389	1.078	0.831	1.403	0.132	0.685	0.721	3.227	1.148	0.857	1.622	0.575	1.178	0.489
MSTRG.19427	0	0	0	0.034	0	0	0.079	0.117	0	0.038	0	0	0	0.091
MSTRG.19452	0	0	0	0	0	0	0	0	0	0	0	0	0	0
MSTRG.19456	0.327	1.238	0.593	1.314	0.725	1.301	1.514	0.686	1.501	0.877	1.163	0.655	1.335	1.442
MSTRG.19461	0	0	0	0	0	0	0	0	0.03	0.174	0.038	0	0	0
MSTRG.19462	0	0	0	0	0	0	0.034	0.073	1.664	0.038	0.034	0.394	0.071	0
MSTRG.19463	0.855	2.909	1.545	3.478	1.952	4.169	4.57	1.186	3.284	1.885	2.683	1.955	3.018	3.639
MSTRG.19491	1.41	2.469	1.602	2.706	1.969	2.622	3	1.144	2.492	2.187	2.352	2.037	2.419	2.161
MSTRG.19511	10.78	20.887	15.804	19.709	18.372	19.118	20.29	15.42	20.021	14.019	19.455	15.287	19.768	20.174
MSTRG.19514	0.323	0.17	0.087	0.7	0.451	0.289	0.444	0.501	0.445	0.179	0.415	0.236	0.392	0.163
MSTRG.19517	0.036	0.316	0.274	0.606	0.306	0.75	1.062	0.208	0.278	0.356	0.515	0.098	0.335	0.134
MSTRG.19525	2.059	5.696	3.219	5.788	3.738	5.435	6.201	3.124	5.904	3.481	5.109	3.032	6.332	6.196
MSTRG.19533	0.052	0.056	0.055	0.053	0.05	0.17	0.05	0.731	1.252	0.635	0.297	0.353	0.262	0.52
MSTRG.19539	0	0	0	0	0.116	0	0.059	0	0	0.058	0	0	0	0.136
MSTRG.19559	1.211	3.929	2.348	3.235	2.261	3.907	4.148	2.273	4.422	2.796	3.615	2.097	3.655	3.887
MSTRG.19567	1.735	3.252	1.556	2.977	2.522	3.617	4.6	1.625	3.381	1.531	3.518	1.458	4.071	4.094
MSTRG.19569	0.293	0.2	0.381	1.898	0.211	0.338	1.083	0.039	0	0.179	0	0.272	0	0.071
MSTRG.1957	5.061	0.367	0.737	0.232	0.201	0.197	0.076	4.421	0.537	0.503	0.465	0.323	0.135	0.065
MSTRG.19580	0.328	2.2	0.667	0	0.03	5.224	2.74	0.01	1.126	3.02	1.246	0.011	5.062	2.282
MSTRG.19590	360.779	0.569	0.91	0.556	0.795	4.136	0.702	120.891	0.37	1.403	2.044	0.466	0.595	0.083
MSTRG.19591	168.279	0.595	0	0.523	0	3.851	0	109.814	0	2.309	0	0	0	0
MSTRG.19592	407.273	1.085	0.821	0.819	1.193	6.383	0.557	177.948	0.437	2.486	1.948	0.472	0.821	0.089
MSTRG.19598	3.497	5.843	3.186	5.234	3.513	5.565	5.802	4.265	6.064	3.642	2.944	3.089	4.216	4.201
MSTRG.19601	0.849	0.469	0.344	0.594	0.253	0.593	0.507	0.971	0.908	0.544	0.869	0.355	0.563	0.844
MSTRG.19616	0.34	1.119	0.604	1.069	0.89	1.43	1.702	0.548	1.503	0.797	1.43	0.473	1.132	1.955
MSTRG.19623	0	0	0.016	0.085	0.015	0.015	0	0.107	0.122	0	1.708	0.015	0.463	0.164
MSTRG.19628	1.156	1.606	2.012	2.067	1.905	2.499	2.195	1.28	2.045	1.83	2.443	1.424	2.168	2.45
MSTRG.19636	231.496	11.905	9	7.685	8.495	14.838	6.207	36.379	4.207	11.213	4.426	4.198	4.906	4.813
MSTRG.19641	3.157	4.028	4.294	6.455	3.947	5.316	4.885	2.751	5.036	3.772	6.815	2.824	6.28	6.952
MSTRG.19655	0.023	0	0	0.121	0.021	0	0	0	0	0.074	0	0	0	0.026
MSTRG.19661	0.715	1.231	0.869	1.261	1.29	1.237	1.52	1.042	1.787	1.351	1.651	1.241	1.437	1.687
MSTRG.19662	3.1	5.735	4.492	5.417	4.838	5.273	5.874	4.737	6.05	5.207	6.359	5.869	5.313	5.792
MSTRG.19673	0	0	0	0	0	0.018	0	9.396	9.559	7.769	5.486	6.867	8.154	8.244
MSTRG.19694	0.722	2.136	0.904	1.907	0.98	2.193	1.851	0.8	1.79	0.862	2.167	1.105	1.923	2.473
MSTRG.19701	2.924	4.903	5.575	6.304	6.14	7.095	6.84	3.131	5.066	3.69	6.23	3.806	6.878	6.264
MSTRG.19704	0.759	2.546	1.352	2.468	1.634	3.147	3.679	1.215	2.751	0.791	2.615	1.227	3.016	2.736
MSTRG.19705	2.377	5.063	3.663	7.259	4.952	7.11	7.168	2.959	7.287	3.589	5.476	3.239	8.08	8.376
MSTRG.19706	0.076	0	0	0	0	0	0	0	0	0.072	0	0.072	0	0
MSTRG.19707	0.578	2.339	1.691	2.741	1.834	2.644	2.614	0.999	2.642	2.235	2.82	1.667	2.895	2.243
MSTRG.19710	0	0	0	0	0	0	0.068	0	0.065	0	0.069	0.066	0.199	0.069
MSTRG.19714	0	0	0	0	0	0	0	0	0	0	0	0	0.026	0
MSTRG.19719	0	0.1	0	0.04	0	0	0.052	0	0.093	0	0.251	0	0.111	0
MSTRG.19724	0.714	1.68	1.616	2.677	1.826	2.492	4.018	0.941	3.329	2.808	3.201	2.222	2.277	3.588
MSTRG.19730	0	0	0	0	0	0	0	0	0	0	0	0	0	0
MSTRG.19732	1.094	0.026	1.616	0.031	1.183	0.039	0.015	2.504	0.029	2.05	0.035	1.229	0.018	0
MSTRG.19734	0	0	0	0	0	0	0	0	0	0	0	0	0	0
MSTRG.19742	1.654	5.224	3.516	5.62	4.289	7.109	8.46	2.339	4.389	2.104	4.708	2.068	6.176	4.847
MSTRG.19745	0.15	2.043	0.059	2.787	0.206	2.97	3.161	0.113	2.383	0.056	2.404	0.132	3.234	2.739
MSTRG.1975	2.257	15.634	11.983	26.365	10.832	21.753	17.861	5.001	20.484	14.733	29.714	13.985	28.516	29.025
MSTRG.19754	1.445	3.503	2.097	4.017	2.924	3.54	4.262	2.322	3.354	1.784	3.436	2.394	3.72	4.103
MSTRG.19755	0.526	1.061	0.275	1.14	0.731	0.736	1.196	0.706	1.358	1.647	1.721	0.928	0.805	0.771
MSTRG.19760	0	0	0.018	0.011	0.018	0.044	0.011	6.114	11.625	5.846	9.696	6.517	13.939	14.796
MSTRG.19765	4.967	6.259	6.273	7.483	7.629	7.239	8.141	4.2	5.133	4.351	6.954	5.16	6.873	6.564
MSTRG.1977	0.173	4.229	0.216	5.391	0.382	5.669	4.79	0	0.009	0.011	0.011	0	0.012	0.011
MSTRG.19770	0	0	0	0	0	0	0	0	0	0	0	0	0	0
MSTRG.19773	0	0.041	0	0.037	0	0	0	0	0.041	0.093	0.186	0.042	0.048	0.052
MSTRG.19782	4.581	6.942	6.391	7.207	8.184	8.463	9.992	6.409	7.327	6.296	7.254	7.019	7.082	8.163
MSTRG.19785	3.756	4.314	3.003	6.455	3.91	6.367	6.083	5.239	4.651	2.781	6.176	2.759	4.476	4.098
MSTRG.19794	3.252	7.728	5.232	7.868	5.819	8.361	8.201	3.714	7.045	4.746	8.596	5.202	9.104	8.541
MSTRG.19801	0	0	0	0	0	0	0	0	0	0	0	0	0	0
MSTRG.19802	0	0	0	0	0.041	0	0	1.177	0.943	0.667	0.833	0.641	1.306	0.606
MSTRG.19806	87.97	41.261	21.942	27.325	18.695	36.376	34.197	35.028	24.545	18.874	15.409	16.189	17.692	18.683
MSTRG.19817	11.251	17.093	12.694	19.545	14.161	19.78	20.4	10.648	17.809	11.04	22.877	12.105	22.409	23.462
MSTRG.19818	2.053	3.851	1.614	3.724	2.71	4.385	3.182	2.558	4.655	2.085	3.006	1.957	2.335	3.762
MSTRG.19864	0.441	1.297	0.955	1.342	1.526	1.687	1.972	1.533	1.841	1.071	1.668	1.35	1.484	1.973
MSTRG.19870	0.366	1.057	0.359	0.984	0.604	1.181	1.527	0.208	0.876	0.561	0.932	0.23	1.297	1.282
MSTRG.19871	3.247	11.638	4.748	12.788	5.664	12.217	12.721	4.198	13.09	6.312	14.098	5.335	14.194	14.108
MSTRG.19873	2.738	2.424	4.79	4.405	5.772	4.301	4.657	2.528	5.04	3.523	6.436	4.688	7.371	6.772
MSTRG.19877	1.161	4.255	2.977	5.615	2.57	7.655	8.058	1.824	5.808	3.215	9.077	3.818	8.706	6.361
MSTRG.19882	0	0	0	0	0	0	0	0	0	0	0	0	0	0
MSTRG.19893	1.657	3.335	2.289	4.043	3.059	4.241	3.672	2.233	4.687	3.261	3.841	3.231	3.831	3.545
MSTRG.19902	0.681	0.556	0.419	0.685	0.364	1.031	1.102	0.662	0.8	0.58	0.962	0.512	0.858	0.637
MSTRG.19918	2.329	0.87	2.033	1.051	1.823	1.636	1.788	1.526	1.001	1.133	1.361	0.653	1.483	0.89
MSTRG.19927	3.506	6.68	3.568	5.097	3.55	4.854	5.31	5.486	6	3.998	5.24	3.762	5.549	5.106
MSTRG.19929	1.407	1.663	2.039	1.929	2.564	2.388	2.4	1.302	1.808	1.55	1.935	1.872	2.059	2.083
MSTRG.19933	0.889	2.629	1.889	3.166	2.589	3.35	4.004	0	0	0.006	0	0	0.006	0.007
MSTRG.19936	0	0	0	0	0	0	0	0	0	0	0	0	0	0
MSTRG.19938	0	0	0	0	0	0	0	0	0	0	0	0	0	0
MSTRG.19940	5.032	5.58	5.123	4.991	5.316	5.494	5.569	5.142	5.07	5.289	5.144	5.351	4.852	5.097
MSTRG.19946	0.204	0.065	0.147	0.231	0.251	0.234	0.243	0	0	0	0.084	0	0	0
MSTRG.19947	0.429	0.475	0.406	0.711	0.599	0.689	0.656	0	0	0	0.274	0	0	0
MSTRG.19949	1.168	0	0.178	0.058	0.063	0.016	0	5.168	0.439	0.227	0.49	0.119	0	0
MSTRG.19951	2.745	5.592	5.398	7.292	6.309	5.292	5.436	3.724	6.863	4.597	7.833	5.17	6.116	7.373
MSTRG.19954	0	0.059	0.017	0.063	0	0.008	0.019	4.677	9.88	6.453	9.121	6.736	11.266	10.918
MSTRG.19959	0.111	2.821	0.904	1.77	0.911	1.762	1.995	0.042	0.563	0.632	0.363	0.868	0.766	0.768
MSTRG.19961	0.784	6.382	3.902	6.495	4.646	5.383	6.784	0.534	4.097	2.136	5.287	2.904	4.905	4.682
MSTRG.19963	3.678	25.881	7.791	18.177	9.283	16.739	18.399	3.52	7.957	2.986	14.45	3.363	5.65	6.744
MSTRG.19974	1.685	3.534	3.247	5.456	3.72	5.572	5.515	0	0	0	0	0	0	0
MSTRG.19979	0.566	0.872	0.402	1.104	0.188	0.645	0.922	0.791	0.689	0.199	0.55	0.149	0.743	1
MSTRG.19983	0	0	0	0	0	0	0	0	0	0	0	0	0	0
MSTRG.19991	0	0	0.025	0	0	0.031	0	1.074	0.946	0.72	0.169	0.402	0	0.308
MSTRG.19993	2.595	8.297	4.314	10.803	5.322	11.391	11.088	4.578	10.444	4.08	10.757	4.417	11.389	11.714
MSTRG.20002	0	0	0	0	0	0	0	0.271	0.896	0.388	0.22	0.227	0.052	0.39
MSTRG.20022	0.59	3.059	0.594	4.681	0.378	3.457	3.917	1.143	2.663	0.538	3.416	0.392	2.243	2.039
MSTRG.20032	1.152	1.756	1.143	1.344	1.038	1.065	1.395	1.51	1.878	1.325	1.608	1.111	1.38	1.708
MSTRG.20057	0.689	1.474	1.01	1.266	0.847	1.683	2.061	1.312	1.214	0.952	0.753	0.883	1.103	1.28
MSTRG.20058	0.128	0.992	0.275	1.151	0.35	1.16	1.318	0.176	0.741	0.382	1.247	0.287	1.33	0.968
MSTRG.20070	0.432	0.917	0.562	1.103	0.495	1.199	0.948	0.498	1.101	1.041	1.098	0.843	1.007	1.004
MSTRG.20071	0.146	0.119	0.107	0.061	0.066	0.075	0.078	0.067	0.188	0.034	0.071	0.074	0	0.163
MSTRG.20085	0.413	1.256	1.562	2.854	1.565	2.491	3.286	1.164	2.908	2.319	3.155	2.415	3.213	3.037
MSTRG.20089	0.192	1.138	0.232	1.289	0.176	1.451	1.077	0.495	1.309	0.116	1.223	0.196	1.196	1.399
MSTRG.20116	2.25	7.308	4.552	5.72	2.453	4.012	3.488	0.354	0.665	0.65	1.617	0.543	0.76	0.423
MSTRG.20118	24.388	31.599	26.567	28.72	28.308	34.303	30.28	19.576	27.609	23.711	27.741	25.927	30.486	26.106
MSTRG.20119	2.64	60.227	14.313	52.399	16.448	69.672	65.973	3.799	48.874	23.568	36.849	24.087	51.291	48.372
MSTRG.20156	30.756	7.299	31.863	8.376	36.63	9.685	6.437	33.621	10.738	29.087	8.341	32.644	11.087	4.753
MSTRG.20167	1.357	0.126	0.301	0.019	0.497	0.087	0.318	0.968	0.061	0.377	0.044	0.172	0.025	0.048
MSTRG.2017	11.123	24.435	17.67	26.216	21.543	29.859	32.403	13.666	23.518	19.866	28.898	23.575	31.839	32.207
MSTRG.20189	1.783	3.211	1.817	3.626	3.194	4.046	4.473	3.11	5.231	3.148	3.677	2.807	3.524	3.577
MSTRG.2019	0.86	4.046	2.396	9.179	2.73	5.59	5.967	1.428	7.68	2.381	11	1.994	5.018	4.829
MSTRG.2020	0.906	1.833	3.611	8.146	5.828	6.335	5.637	1.076	5.903	4.235	10.669	4.978	5.33	3.11
MSTRG.20285	2.285	2.649	2.897	3.079	3.05	3.436	3.465	3.213	3.624	2.597	3.081	2.709	3.65	3.999
MSTRG.20286	0	0	0.246	0.547	0	0.444	0	0	0	0	0	0	0	0
MSTRG.2029	3.266	5.906	0.756	3.483	0.848	5.928	5.666	3.463	3.103	0.681	3.176	0.738	3.176	2.717
MSTRG.20336	0.896	0.647	0.479	0.712	0.384	0.529	0.766	0.88	0.744	0.578	0.706	0.246	0.41	0.692
MSTRG.20341	0.249	0.049	0.023	0.072	0.78	0.166	0.023	0.083	0	0.023	0.089	0	0.024	0
MSTRG.20358	0.041	0.086	0.106	0.089	0.037	0.1	0.024	0.199	0.265	0.082	0.197	0.156	0.317	0.308
MSTRG.20372	4.766	8.021	6.41	8.21	6.653	7.659	8.202	7.143	10.097	7.345	6.304	6.798	8.861	8.932
MSTRG.2040	0.18	0.362	0.377	0.487	0.327	0.44	0.76	0.176	0.42	0.394	0.787	0.546	0.569	0.739
MSTRG.20420	7.543	12.409	7.21	10.853	7.625	8.805	8.758	8.379	12.814	6.417	10.497	7.988	8.866	7.775
MSTRG.20432	5.927	9.886	4.699	9.405	5.735	9.608	9.724	5.738	9.758	4.811	9.403	4.804	8.227	9.691
MSTRG.20446	0.325	0.614	0.108	0.745	0.14	0.967	1.094	0.313	0.956	0.087	0.794	0.105	1.377	0.848
MSTRG.20468	5.66	3.42	5.344	4.4	5.473	2.551	3.319	9.233	4.913	5.06	5.891	4.921	3.254	3.577
MSTRG.20474	0.196	1.411	0.459	1.578	0.487	1.802	1.89	0.233	1.634	0.397	1.832	0.454	1.565	1.499
MSTRG.20481	0	0	0	0	0	0	0	0	0	0	2.679	0.038	0	0
MSTRG.20497	0	0	0	0	0	0	0	0	0	0	0.101	0	0	0
MSTRG.20505	0.354	1.525	1.003	1.621	0.892	1.893	2.073	0.864	1.464	0.641	1.448	0.725	1.753	1.205
MSTRG.20514	1.21	1.021	1.278	0.999	0.843	0.876	1.098	0.756	2.001	1.113	1.271	2.313	1.691	0.556
MSTRG.20524	1.108	1.915	1.396	1.893	1.651	1.757	2.259	2.123	2.673	1.469	2.628	1.356	2.076	2.696
MSTRG.20529	0.471	0.956	0.738	1.235	0.753	1.079	1.5	0.388	1.052	1.025	0.987	1.009	1.172	1.106
MSTRG.20576	2.538	2.613	2.613	2.801	3.248	3.506	3.207	3.385	3.023	2.671	2.588	2.808	2.798	2.985
MSTRG.20590	0.015	0.066	0	0.084	0	0.046	0.071	0	0.012	0	0.432	0	0	0
MSTRG.206	10.51	16.028	10.475	13.815	10.917	14.481	13.742	14.07	17.36	11.149	14.517	12.108	14.877	13.477
MSTRG.20600	0.792	1.377	1.185	1.166	1.096	0.939	1.976	0.231	2.52	1.562	1.117	1.223	1.719	1.103
MSTRG.20608	0.319	0.429	0.54	0.318	0.458	0.628	0.46	0.193	0.203	0.826	1.016	0.378	0.382	0.937
MSTRG.20609	0	0	0	0	0	0	0	0	0	0	0	0	0	0
MSTRG.20639	0	0	0	0	0	0	0.045	0	0.058	0	0.086	0.014	0.071	0.031
MSTRG.20689	0.795	5.816	2.068	5.081	3.727	5.579	5.664	2.5	6.203	4.873	4.564	2.775	6.558	6.504
MSTRG.2069	15.173	46.628	25.51	37.119	29.24	41.77	46.077	24.407	43.357	27.492	38.432	33.3	38.882	42.438
MSTRG.20711	0	0	0	0	0	0	0	0	0	1.604	0	0	0	0
MSTRG.20731	0.356	0.488	0.299	0.765	0.374	0.505	0.783	0.236	1.051	0.345	0.744	0.364	0.994	1.101
MSTRG.20740	11.906	5.705	22.216	8.689	20.115	5.863	7.083	15.655	9.485	17.011	9.287	16.709	7.953	8.919
MSTRG.20758	0.679	1.999	1.487	2.017	1.356	2.02	2.385	0.736	2.118	1.493	2.027	1.842	1.811	1.749
MSTRG.20762	1.183	1.93	1.384	2.461	1.584	2.184	2.537	2.477	2.146	1.271	2.16	1.283	2.032	2.304
MSTRG.20767	1.699	8.092	2.247	7.348	2.656	7.226	6.204	1.233	3.497	1.809	3.62	2.331	3.1	3.403
MSTRG.20784	1.307	1.577	1.608	1.913	2.242	1.994	1.491	2.201	2.254	2.494	2.436	2.775	1.939	1.765
MSTRG.20786	0.982	0.568	0.755	0.411	1.495	0.659	0.546	1.058	0.839	1.297	0.744	1.37	0.678	0.557
MSTRG.20794	1.752	3.769	3.11	5.766	3.685	3.375	3.831	0	0	0	0	0	0	0
MSTRG.20801	0	0	0	0	0	0	0	0	0	0	0.63	0	0	0
MSTRG.20815	0.582	3.106	1.477	3.472	1.223	3.56	3.7	1.395	4.628	1.216	3.037	1.414	3.897	3.372
MSTRG.20824	760.32	5.416	3.098	2.951	5.998	15.732	2.693	242.667	3.013	7.879	9.347	2.909	6.986	0.702
MSTRG.20829	0	0	0	0.036	0	0	0	0	0	0.302	0.068	0	0.161	0
MSTRG.20841	0.953	23.53	2.093	22.477	1.874	25.493	23.793	1.141	20.667	1.237	16.31	1.422	22.008	19.808
MSTRG.20853	2.624	2.453	3.324	2.593	2.718	2.776	2.421	3.066	1.599	1.791	2.105	1.485	2.087	1.98
MSTRG.20854	3.547	0.59	2.281	0.34	1.528	0.387	0.378	4.12	0.507	2.328	0.507	1.745	0.274	0.336
MSTRG.20857	0.812	4.151	0.988	3.146	2.299	5.153	2.533	0.761	0	0.703	1.292	1.21	1.958	1.43
MSTRG.20865	0	0	0	0	0	0	0	0	0	0	0	0	0	0.087
MSTRG.20868	0.053	0.153	0.028	0.417	0.242	0.177	0.254	0.095	0.052	0.086	0.118	0.082	0.083	0.158
MSTRG.20885	14.762	27.379	11.552	18.008	10.328	21.228	20.271	8.009	18.993	10.418	15.749	10.317	15.171	16.072
MSTRG.20886	15.895	11.443	3.397	6.035	3.516	7.003	8.059	4.046	8.883	4.396	5.481	3.365	5.419	5.712
MSTRG.20888	0	0	0.011	0.037	0	0	0.013	0	0.011	0.023	0	0	0	0
MSTRG.20903	4.122	6.041	4.118	7.086	3.743	7.437	6.498	5.644	9.334	5.909	8.592	4.7	9.285	7.744
MSTRG.20906	5.265	7.168	5.613	7.175	6.399	8.673	9.662	4.93	7.776	5.749	7.827	5.926	8.958	7.984
MSTRG.20918	0.308	0.718	0.68	0.924	0.638	0.861	1.262	0.452	0.792	0.74	0.989	0.656	1.292	1.125
MSTRG.20925	1.895	3.346	2.662	4.254	3.453	4.276	5.066	1.706	4.469	2.767	4.913	3.041	5.425	5.215
MSTRG.20926	0	0	0	0	0	0	0	0.021	0	0.019	0	0	0	0
MSTRG.20964	1.464	2.711	1.732	3.196	2.145	3.273	3.178	1.528	3.717	1.866	2.434	2.101	0.916	3.361
MSTRG.20975	1.312	36.997	7	19.401	8.51	23.344	23.573	0.73	14.393	4.285	5.747	5.841	9.291	10.479
MSTRG.20978	36.886	46.403	54.855	74.437	75.81	71.583	74.227	0.005	0.063	0.012	0.043	0.016	0.005	0.017
MSTRG.20979	3.111	4.288	3.182	4.962	3.08	5.006	4.175	0	0	0	0	0	0	0
MSTRG.20984	1.099	1.122	1.097	0.182	0.441	0.817	1.03	1.078	0.627	0.486	1.079	0.41	0.209	0.57
MSTRG.21006	0	0	0	0	0	0	0	0	0	0	0	0	0	0
MSTRG.21024	0.779	0.321	0.347	0.702	0.605	0.461	0.691	0.978	0.881	0.615	1.005	0.334	1.029	0.31
MSTRG.2103	0.133	0.229	0.056	0.091	0.357	0.049	0.139	0	0.15	0	0.092	0.045	0.077	0.05
MSTRG.21036	0.009	0	0.042	0.061	0.086	0.082	0.147	26.28	37.608	33.417	30.845	37.488	45.928	46.302
MSTRG.21037	0.51	0.025	0.482	0.025	0.44	0.027	0.023	0.853	0.1	0.529	0.025	0.504	0.128	0.05
MSTRG.21038	0	0.063	0.034	0	0	0.053	0	0.072	0.068	0.037	0	0.053	0.018	0
MSTRG.2108	1.984	4.504	4.386	5.215	5.022	6.216	6.134	3.12	6.174	4.744	6.199	4.159	6.992	7.456
MSTRG.21080	26.357	9.784	12.211	13.443	11.896	11.277	7.702	28.019	19.024	16.521	14.498	14.007	8.153	12.261
MSTRG.21087	0.053	0.307	0.009	0.295	0.099	0.278	0.273	0.036	0.166	0.12	1.744	0.12	0.349	0.261
MSTRG.21095	4.83	39.773	28.312	62.49	40.521	53.376	48.255	7.156	66.712	26.292	62.324	39.256	86.106	107.708
MSTRG.21096	0	0	0	0	0	0	0	0	0.467	0.096	0.261	0.772	0	0.161
MSTRG.21101	0	0	0	0	0	0	0	0	0	0	0	0	0.061	0
MSTRG.21106	2.627	3.85	3.104	4.987	3.775	5.95	6.068	0.005	0.016	0.015	1.998	0.02	0.017	0.032
MSTRG.21109	9.758	10.284	9.375	12.638	10.329	11.719	12.496	8.488	9.995	8.025	9.73	9.382	10.631	9.55
MSTRG.21112	5.365	5.224	6.472	7.594	7.778	8.422	7.74	7.885	7.841	6.419	8.175	6.258	9.4	9.243
MSTRG.21113	0.044	0.474	0.061	0.043	0.056	0	0	0.081	0.407	0.209	0.044	0.179	0.051	0.175
MSTRG.21116	2.136	5.649	5.744	6.151	7.526	7.8	8.13	4.46	7.281	5.716	8.539	5.426	9.344	9.656
MSTRG.2115	0.994	1.493	1.183	0.816	1.482	0.521	0.592	0.544	2.026	1.636	0.82	1.833	0.775	0.72
MSTRG.21169	3.454	14.851	11.736	22.593	12.497	20.371	18.774	8.892	21.552	13.108	23.545	14.516	23.132	23.84
MSTRG.21216	0	0	0	0	0	0	0	0	0	0	0	0	0	1.377
MSTRG.21226	0	0	0.042	0.016	0.05	0.041	0.021	10.27	12.794	9.37	15.146	9.171	16.191	15.162
MSTRG.21227	0	0.06	0	0	0	0.016	0	4.155	8.671	4.869	9.532	5.83	10.044	8.999
MSTRG.2123	0.773	1.238	1.342	2.146	1.169	1.944	1.796	0.363	2.488	1.089	2.537	1.131	1.753	2.691
MSTRG.21231	0	0	0	0	0.033	0	0	1.375	4.022	2.087	3.608	2.984	2.897	4.115
MSTRG.21232	0	0	0	0	0	0.035	0	1.664	2.779	1.299	2.61	1.395	2.577	2.41
MSTRG.21244	9.952	0	3.273	0	1.597	0	0	6.677	0.128	0.856	0.045	3.701	0.182	0
MSTRG.2125	1.17	4.475	3.263	5.338	4.095	5.389	5.877	1.734	5.413	3.739	5.875	3.432	5.983	5.412
MSTRG.21254	1.535	2.376	1.858	2.881	2.038	2.471	2.744	1.412	3.347	2.178	3.416	1.927	2.63	2.79
MSTRG.21258	10.002	12.964	12.355	13.689	15.245	12.08	15.412	5.44	7.86	5.642	7.192	5.79	4.902	4.798
MSTRG.2126	0.064	0.32	0.174	0.341	0.312	0.021	0.279	0.211	1.218	0.925	0.405	1.065	0.442	0.563
MSTRG.21266	0.016	14.8	0.032	20.336	0.045	23.805	18.235	0.058	16.714	0.073	18.747	0.039	31.363	13.878
MSTRG.21269	166.699	10.166	9.879	17.913	8.694	21.207	9.469	98.554	9.855	26.961	16.415	7.56	9.956	9.916
MSTRG.21279	0.911	0.428	2.323	0.927	6.125	2.203	1.326	1.23	1.201	3.492	1.961	4.511	3.872	2.063
MSTRG.2128	0.22	0.303	0.329	0.487	0.553	0.155	0.257	0.348	0.167	0.165	0.361	0.486	0.374	0.227
MSTRG.21324	31.755	9.732	7.133	10.758	6.878	14.29	13.567	20.165	13.614	8.156	14.141	8.101	14.817	14.804
MSTRG.21340	0	0	0	0	0.015	0	0	0	0	0	0	0	0	0
MSTRG.21343	0.228	0	1.056	0.285	2.115	0.887	0.477	0.132	0	0.435	0.098	0.652	0.044	0.208
MSTRG.21344	0.203	0.877	0.57	0.687	0.642	0.644	0.593	2.463	4.058	3.006	3.036	2.852	4.186	3.814
MSTRG.21368	9.352	31.736	16.479	28.904	13.208	30.084	27.679	14.196	27.806	28.904	20.949	22.201	15.615	18.569
MSTRG.21371	1.698	1.355	1.26	1.81	1.561	1.977	1.73	1.483	1.847	1.363	1.459	0.945	1.767	1.622
MSTRG.21374	22.076	8.428	10.29	6.543	8.985	7.774	7.937	14.385	7.327	9.464	6.408	7.975	5.842	5.885
MSTRG.21381	10.764	16.31	14.923	24.448	16.324	29.165	22.185	18.157	19.61	20.502	20.693	17.868	19.746	19.079
MSTRG.21401	2.178	0.191	1.718	0.336	1.674	0.26	0.303	0.891	0.606	1.603	0.667	1.172	0.266	0.134
MSTRG.21402	8.553	6.052	6.108	6.082	6.618	5.617	5.647	10.402	6.883	6.456	6.449	6.074	6.833	6.404
MSTRG.2141	0.77	0.161	0.383	0.097	0.86	0.27	0.281	0	0.028	0.028	0.206	0	0	0
MSTRG.21424	1.787	0.035	0.057	0	0.959	0.036	0	0.632	0	0.031	0.034	0	0	0
MSTRG.21430	0	0	0	0	0	0	0	0.026	0.685	0.107	0.19	0.1	0.03	0.396
MSTRG.21436	0.082	0.653	0.052	0.845	0.072	1.102	1.2	0.075	0.712	0.107	0.849	0.057	1.024	1.169
MSTRG.2144	0.048	0.218	0.09	0.644	0	0.054	0.093	0	0.162	0.272	0	0.371	0.107	0
MSTRG.21448	0.525	2.567	0.805	2.801	1.13	1.807	1.357	2.371	3.192	0.987	2.083	1.042	1.326	2.984
MSTRG.21456	0	0	0	0	0	0	0.027	0.028	0	0.012	0.014	0.027	0	0.042
MSTRG.2146	3.002	7.97	3.631	9.085	3.54	8.807	8.034	0.084	0	0	4.612	0	0	0
MSTRG.21465	5.95	4.735	5.108	5.516	5.962	5.103	5.495	6.097	6.124	4.746	6.363	5.823	5.585	6.588
MSTRG.2147	1.241	4.155	2.061	4.453	2.687	4.616	3.383	0.546	3.167	0.714	4.834	0.832	4.445	4.601
MSTRG.21476	0.538	0.986	0.593	1.032	0.66	1.29	0.948	0.936	1.441	0.78	1.429	0.529	1.063	1.222
MSTRG.21490	6.824	4.334	7.208	3.731	7.041	3.518	3.395	7.721	3.658	6.474	4.056	6.39	3.027	3.714
MSTRG.21499	0	0	0.211	0	0	0	0	0	0	0	0.064	0	0	3.155
MSTRG.21540	1.774	2.885	1.325	3.989	1.595	3.739	3.242	2.088	3.963	1.456	4.157	1.147	4.645	4.586
MSTRG.21541	7.863	16.523	8.187	14.711	5.619	16.864	13.697	12.054	17.975	8.083	17.705	5.019	17.293	10.91
MSTRG.21547	1.595	2.301	0.489	1.567	0.859	0.916	0.769	1.646	3.057	0.551	0.839	0.294	0.84	0.37
MSTRG.21549	0.331	0.212	0.315	0.25	0.776	0.372	0.575	0.28	0.572	0.241	0.505	0.121	0.173	0.336
MSTRG.21550	0	0.09	0.025	0	0.05	0	0.134	0.5	0.385	0.242	0	0.406	0.181	0.057
MSTRG.21551	0.75	0.751	0.596	1.044	0.7	1.099	1.015	0.827	0.97	0.519	1.087	0.625	1.271	0.942
MSTRG.21554	26.435	25.05	24.186	34.025	30.191	33.702	31.956	31.27	33.545	26.644	34.097	26.625	32.335	31.818
MSTRG.21592	0.022	0	0	0.027	0.029	0.085	0.068	23.748	14.194	15.989	15.312	14.797	15.945	16.602
MSTRG.21596	2.961	4.99	1.839	5.138	1.937	4.333	4.351	4.871	7.72	2.667	6.92	1.757	4.932	4.231
MSTRG.21603	10.813	0	2.041	0	3.315	0.02	0	11.156	0	2.532	0	1.489	0.015	0
MSTRG.21607	0.519	2.921	1.848	4.137	2.047	4.388	4.475	1.304	8.508	3.001	6.478	2.603	7.363	7.905
MSTRG.21640	0.494	1.565	0.541	0.679	1.034	0.853	1.078	0.686	1.092	0.512	1.845	0.875	0.603	1.645
MSTRG.21651	0	0	0	0	0	0	0	0	0	0	0	0	0	0
MSTRG.21659	1.776	1.148	2.889	1.312	3.223	1.142	0.943	2.68	0.807	2.042	1.35	1.951	1.257	1.082
MSTRG.21664	5.979	18.33	14.068	22.3	16.335	18.748	17.339	17.676	20.014	13.887	25.298	12.701	24.043	25.045
MSTRG.21682	0.043	0.25	0	0.598	0.021	0.265	0.763	0	0.112	0.291	0.213	0.291	0	0.062
MSTRG.21683	0	0	0	0	0	0	0	0	0	0	0.071	0	0	0
MSTRG.21695	1.091	4.118	1.532	3.477	2.092	4.231	4.189	1.624	4.17	1.762	3.599	1.669	3.565	3.943
MSTRG.21702	0	0.304	0.236	0.117	0	0.55	0	0	0.246	0.139	0.269	0.153	0.02	0.465
MSTRG.21713	12.514	1.37	5.713	0.885	4.764	0.941	0.916	12.468	0.37	5.286	0.691	4.158	0.162	0.044
MSTRG.21714	0	0	0	0.055	0.057	0	0	0	0	0	0	0	0	0
MSTRG.21729	1.229	5.288	2.924	7.361	3.605	7.477	8.206	0.428	2.771	1.499	2.809	1.58	2.555	2.874
MSTRG.21752	0.032	0.589	0.153	0.288	0.484	0.274	0.407	0.128	0.225	0.544	0.381	1.014	0.278	0.573
MSTRG.21756	0.026	0.292	0.174	0.163	0.205	0.136	0.125	0.067	0.858	0.154	0.443	0.169	0.282	1.522
MSTRG.21769	0.018	0	0	0	0	0	0	1.159	1.883	0.28	1.536	0.235	1.429	1.277
MSTRG.21770	0	0	0	0.042	0	0	0	0.066	0.16	0	0.107	0	0.152	0.046
MSTRG.21786	0.858	2.009	1.447	2.007	1.966	2.587	2.669	1.54	2.849	2.066	2.666	2.406	2.602	2.617
MSTRG.21794	0	0	0	0	0	0.008	0	2.167	1.587	1.563	1.564	1.741	2.76	2.068
MSTRG.21809	28.276	2.013	2.534	2.343	3.275	4.589	2.909	18.8	2.093	6.024	2.779	4.216	4.877	4.31
MSTRG.21813	0.616	1.033	2.009	1.291	2.851	1.216	1.318	0.947	0.827	1.29	1.382	1.579	1.726	1.332
MSTRG.21816	1.138	0.877	1.39	1.312	1.533	1.903	1.526	3.392	3.443	1.385	4.044	3.1	4.301	2.242
MSTRG.21817	2.275	0.082	1.422	0.097	0.561	0.09	0.11	6.229	0.391	0.942	0.312	0.779	0.359	0.499
MSTRG.21819	2.071	0	0.347	0.025	0.382	0.034	0	1.921	0	0.144	0	0.113	0.034	0
MSTRG.21820	0.538	0.057	0.299	0.02	0.103	0.026	0	0.901	0.046	0.119	0.025	0.045	0.048	0
MSTRG.21834	0.029	0	0	0	0	0	0	0	0.067	0.024	0.038	0.053	0	0.062
MSTRG.21851	1.175	2.436	0.545	1.821	0.789	2.251	2.841	1.508	4.617	1.372	4.421	1.158	3.396	4.369
MSTRG.21866	1.771	3.58	2.958	3.656	3.416	3.62	3.82	2.166	3.576	2.497	3.201	2.814	3.591	3.797
MSTRG.21868	0.364	0.92	0.806	0.793	0.678	0.742	1.13	0.122	0.925	0	0.435	0	0.947	0
MSTRG.21872	2.005	3.208	3.759	4.017	4.538	4.457	4.549	3.028	5.66	4.773	5.357	4.525	5.251	5.092
MSTRG.21889	23.888	35.707	18.268	39.285	24.131	44.326	40.376	31.323	40.074	20.517	40.7	19.3	39.713	40.055
MSTRG.21896	3.599	11.727	8.01	9.944	9.904	10.846	12.667	7.111	12.863	9.595	10.623	9.392	13.2	11.542
MSTRG.21909	0.478	0.373	0.41	1.108	0.306	0.481	0.261	0.628	0.264	0.223	0.208	0.291	0.22	0.261
MSTRG.21914	6.372	4.516	4.004	3.372	2.359	5.231	5.919	8.096	4.297	3.941	4.395	2.202	2.522	1.651
MSTRG.21919	0	0	0	0	0	0	0	0.175	0	0	0	0	0	0
MSTRG.21931	0.122	0.347	0.125	0.09	0.167	0.227	0.084	0.103	0.36	0.247	0.13	0.044	0.113	0.187
MSTRG.21960	2.421	76.786	10.381	111.125	11.238	113.732	113.67	3.696	113.242	13.231	103.83	11.812	124.153	117.933
MSTRG.21962	0	0	0	0	0	0	0	0.275	3.197	0.214	5.618	0.348	1.889	0.158
MSTRG.22013	0.784	1.525	0.973	2.19	1.014	1.915	1.975	1.838	2.436	1.211	2.326	1.002	2.602	2.473
MSTRG.22019	0	0	0.017	0	0.024	0.037	0	0.965	8.736	1.365	7.358	1.032	8.9	7.585
MSTRG.22023	2.167	2.6	1.654	2.119	1.727	2.082	2.415	2.164	2.929	2.08	2.509	1.887	2.243	1.862
MSTRG.22025	1.735	1.689	1.799	2.174	1.715	2.304	2.209	1.589	2.397	1.938	1.28	1.641	1.967	1.974
MSTRG.22031	0.459	0.636	1.241	1.062	0.855	0.933	0.988	2.417	1.385	1.727	1.077	1.128	0.968	0.639
MSTRG.22039	0.164	0.295	0.218	1.067	0.146	1.228	0.759	0.137	0.284	0.106	0.958	0.115	1.043	0.034
MSTRG.22047	0.178	0	0.039	0.083	0	0	0	0.05	0.094	0.338	0	0.182	0.089	0.044
MSTRG.22054	1.463	10.376	3.981	11.402	4.5	12.645	11.918	2.465	11.057	5.712	12.003	5.251	12.87	12.984
MSTRG.22057	7.104	9.365	30.855	12.32	21.02	9.494	8.785	10.619	13.237	52.211	9.798	38.639	8.634	7.782
MSTRG.22076	33.053	4.017	1.113	1.573	0.681	2.954	1.371	18.856	0.778	2.102	0.888	0.805	0.551	0.522
MSTRG.22085	0.479	2.838	0.561	2.423	0.426	2.607	3.649	0.267	2.969	0.77	2.618	0.736	2.789	3.298
MSTRG.22108	0	0	0	0	0	0	0	0	0	0	0	0	0	0
MSTRG.22114	0	0	0	0	0	0	0	0	0	0	0	0	0	0
MSTRG.22118	0.463	1.937	1.297	2.509	1.395	2.503	2.871	0.142	0.302	0.203	0.309	0.333	1.332	0.332
MSTRG.22119	0.091	0	0	0.02	0	0.128	0	0.349	1.257	0.661	1.256	0.596	0.843	1.646
MSTRG.22120	0.417	0.756	0.577	1.613	0.767	1.2	1.664	0.36	1.222	0.584	1.158	0.812	1.616	1.708
MSTRG.22122	0.052	0.119	0.016	0.03	0.016	0.02	0.034	0.039	0.218	0	0.072	0	1.696	0.121
MSTRG.22124	0	1.839	0.021	0.294	0.04	0.462	0.4	0	0.45	0.133	0.197	0.145	0.238	0.164
MSTRG.22125	0.03	0.408	0.306	0.302	0.142	0.21	0.393	0	0.245	0.15	0.09	0.437	0.068	0.064
MSTRG.22132	2.099	1.706	1.759	1.844	1.654	1.824	1.641	2.584	1.83	1.554	2.348	1.86	1.853	1.398
MSTRG.22176	1.129	1.929	1.546	2.138	1.908	2.685	2.817	1.141	2.001	1.436	2.231	1.532	2.657	2.485
MSTRG.22187	0.607	1.473	2.631	1.926	0.953	1.324	1.179	2.529	3.192	2.956	1.978	2.702	1.695	2.434
MSTRG.22194	1.175	1.281	1.268	1.778	1.322	1.808	1.299	1.213	1.599	1.519	1.586	1.431	1.664	1.969
MSTRG.22198	6.327	17.818	11.952	19.475	14.389	21.491	23.174	5.931	18.418	14.542	19.673	15.731	21.314	22.637
MSTRG.22236	1.742	4.86	1.246	4.812	1.477	5.09	4.946	2.504	5.761	1.715	4.321	1.284	4.277	4.284
MSTRG.22237	0.669	1.62	0.928	1.834	1.46	1.972	1.908	0.085	0.204	0.033	0.146	0.122	0.065	0.21
MSTRG.22249	0.57	0.347	0.278	0.099	1.455	0.218	0.364	0.556	0.615	0.531	1.156	1.191	0.281	0.471
MSTRG.22256	1.036	1.136	0.87	1.391	1.206	1.659	1.92	0.628	1.012	0.627	1.389	0.772	1.475	2.278
MSTRG.22261	4.996	7.279	6.109	5.341	6.15	6.026	5.974	6.043	6.19	5.669	5.289	6.189	5.559	6.019
MSTRG.22280	0	0	0.031	0.606	0.2	0.2	0.872	0	0	0	0.68	0	0	0.074
MSTRG.22284	0	0	0	0	0	0	0	0	0	0	0	0	0	0
MSTRG.22316	3.584	2.367	1.889	2.912	1.152	4.342	3.549	1.774	0.932	1.188	3.239	3.914	3.649	2.324
MSTRG.22322	200.779	153.112	168.075	177.633	170.463	167.163	152.753	214.404	167.875	133.288	179.905	145.845	180.132	203.826
MSTRG.22325	0.069	0	0.016	0.018	0	0	0.025	0.122	0.009	0.041	0.009	0.009	0.007	0
MSTRG.22341	0	0.43	0.207	0.261	0.131	0.144	0.542	0	0.502	0.141	0.495	0.204	1.095	0
MSTRG.22342	1.959	9.215	2.481	9.615	3.497	11.325	13.89	2.017	8.935	2.938	9.815	2.893	11.727	10.365
MSTRG.22346	2.322	4.047	3.013	4.263	3.604	4.599	4.691	3.548	4.82	2.753	5.364	2.753	4.674	5.126
MSTRG.22352	0	0	0	0	0	0	0	0	0	0	3.666	0	0	0
MSTRG.22353	1.469	2.245	1.993	2.296	1.816	2.177	2.805	0.371	2.078	1.668	2.102	1.749	2.26	1.937
MSTRG.22354	3.329	5.892	4.504	5.559	4.708	5.589	7.36	3.391	6.83	5.332	6.408	4.865	5.677	6.065
MSTRG.22355	0.724	0.282	0.204	0.091	0.307	0.532	0.241	0.827	0.518	0.26	0.243	0.212	0.315	0.416
MSTRG.22391	0	0	0	0	0	0	0	0	0	0	0	0	0	0
MSTRG.22414	1.532	0.892	1.168	0.813	0.756	1.053	0.906	0	0	0	0	0	0	0
MSTRG.22423	0.68	1.153	0.798	1.563	1.165	1.066	1.262	0	0	0	0	0	0	0
MSTRG.22441	17.548	25.304	19.457	25.172	20.032	28.818	27.395	21.218	28.719	22.202	28.617	24.127	25.74	26.262
MSTRG.22443	8.402	2.367	1.076	5.4	1.63	7.683	4.079	10.101	4.923	1.934	3.103	2.121	1.779	4.513
MSTRG.22456	429.07	18.511	313.143	27.536	129.657	52.523	33.288	553.985	58.346	204.196	52.374	130.529	51.797	4.262
MSTRG.22468	0.12	0.746	0.905	0	1.312	0	0	0.819	0.022	0.669	0.75	0.466	0.054	0.424
MSTRG.22472	0.716	1.706	1.342	1.58	1.493	1.968	2.432	0.776	1.843	1.42	1.452	1.445	2.661	1.931
MSTRG.22519	0.76	2.576	1.699	3.31	1.915	3.349	4.137	1.46	3.06	1.42	3.41	1.896	4.369	3.797
MSTRG.22524	0	0.051	0	0.048	0	0.105	0.044	0	0.079	0.05	0	0	0.105	0.052
MSTRG.2253	0.269	0.929	0.074	0.946	0.07	1.28	1.298	0.253	1.118	0.068	0.989	0.149	1.385	1.738
MSTRG.22530	1.091	1.766	2.035	2.024	2.018	2.433	2.678	1.873	2.14	1.503	2.668	2.14	2.143	2.349
MSTRG.22549	0	0	0	0	0	0	0	0	0	0.098	0.051	0	0	0.051
MSTRG.22555	204.816	7.712	2.737	9.352	3.969	21.876	8.943	50.078	2.906	3.744	1.866	2.303	2.849	3.519
MSTRG.22578	0.865	9.236	1.278	7.761	1.685	14.143	14.032	1.009	9.237	1.416	7.73	1.786	10.806	10.222
MSTRG.22586	0	0	0	0	0	0	0	0.224	0	0	0	0.038	0	0
MSTRG.22587	2.474	4.388	1.786	11.152	1.04	5.05	4.438	10.333	11.385	4.021	12.089	2.039	8.07	5.199
MSTRG.22601	0	0	0	0	0	0	0	0	0	0	0	0	0	0
MSTRG.22605	3.552	10.111	5.838	10.014	6.627	12.415	13.585	4.814	12.666	5.775	12.361	6.041	13.68	12.546
MSTRG.22619	0	0	0	0	0	0	0	0	0	0	0.043	0	0	0
MSTRG.22690	0.098	0	0.118	0	0.099	0	0	0.122	0	0.139	0	0	0	0
MSTRG.22691	1087.53	254.034	464.207	159.79	427.885	158.214	136.585	867.238	212.272	408.54	135.332	329.903	118.027	92.631
MSTRG.2274	0.889	1.51	1.476	1.426	1.55	1.613	1.079	0.964	1.326	1.91	1.809	1.201	1.558	1.233
MSTRG.22742	0	0	0	0	0	0	0	0	0	0	0	0	0	0
MSTRG.22743	9.477	25.632	14.178	24.327	16.477	27.428	27.038	15.992	33.105	16.369	32.068	16.995	30.175	31.017
MSTRG.22747	2.069	3.871	3.198	5.114	4.712	5.206	5.43	3.959	5.548	4.086	6.191	3.898	5.963	5.563
MSTRG.22748	0.724	1.765	1.681	2.512	1.79	2.471	2.342	1.335	2.543	1.565	2.223	1.976	2.096	1.904
MSTRG.22750	0.023	0.42	0.171	0.548	0.124	0.578	0.703	0.146	1.778	0.089	0.823	0.156	0.663	0.752
MSTRG.22756	0.26	0.118	0.106	0.134	0.185	0.065	0.138	0.516	0.313	0.2	0.186	0.341	0.364	0.281
MSTRG.22765	1.955	0.418	0.435	0.243	0.356	0.335	0.258	0.982	0.499	0.73	0.513	0.336	0.458	0.508
MSTRG.22785	0.507	0.904	0.637	1.02	0.587	0.514	0.782	1.279	0.799	0.385	0.855	0.718	0.312	0.787
MSTRG.22822	2.016	2.813	2.191	2.388	2.828	2.615	2.521	2.653	3.614	4.104	2.375	3.822	2.62	2.76
MSTRG.2283	3.733	8.201	4.521	10.153	5.364	10.157	10.856	2.915	4.808	2.155	4.4	2.491	3.996	4.723
MSTRG.22837	7.36	7.154	12.227	9.807	11.176	9.195	7.426	12.142	10.02	17.351	9.682	15.741	10.731	8.109
MSTRG.22870	1.037	1.517	0.489	3.372	1.339	2.28	1.429	0.183	0.571	0.906	1.325	4.224	3.18	3.301
MSTRG.22872	0.058	0.067	0.05	0	0.107	0.055	0	0	0.055	0.113	0	0	0	0.071
MSTRG.22877	0.258	0.341	0.334	0.421	0.355	0.643	0.728	0.263	0.788	0.25	0.803	0.354	1.002	0.729
MSTRG.22883	0.225	1.373	0.166	1.096	0.421	1.809	1.769	0.242	1.143	0.313	1.043	0.344	1.58	1.886
MSTRG.22887	13.611	35.795	10.99	10.756	5.335	14.439	20.732	3.33	5.402	2.063	4.625	1.361	2.484	2.034
MSTRG.22916	0.044	0.656	0.17	0.453	0.237	0.388	0.432	0	0.347	0.062	0.244	0.239	0	0.296
MSTRG.22924	0.01	3.084	0.834	1.621	1.013	3.673	4.139	0	0.121	0.07	0.062	0.245	0.379	0.597
MSTRG.22932	0.422	0.959	0.739	1.227	0.893	1.266	1.701	0.465	0.974	0.887	1.225	0.84	1.156	1.328
MSTRG.2294	5.344	8.959	6.835	8.548	7.52	9.403	9.9	6.699	9.149	6.137	9.535	6.501	9.395	8.592
MSTRG.22953	0.371	0.292	0.343	0	0	0	0.507	1.243	0.717	0.874	0.428	0.918	0.552	0.413
MSTRG.22954	0	0.407	0.066	0.387	0.123	0.516	0.576	0	0.221	0	0.141	0.022	0.13	0.147
MSTRG.22959	0	0.035	0	0	0	0	0	0.99	3.167	2.3	1.673	2.637	1.876	2.743
MSTRG.22960	3.222	3.245	4.402	4.235	4.803	4.089	4.85	8.686	5.92	6.95	4.287	6.354	4.638	5.139
MSTRG.22961	0.027	0.202	0.09	0.032	0.14	0.136	0.219	0.615	0.446	0.214	0.298	0.119	0.095	0.162
MSTRG.2298	1.325	3.375	2.081	3.448	2.443	3.621	3.101	2.64	3.503	2.219	3.994	2.515	3.663	3.616
MSTRG.2303	2.229	0.533	0.179	0.263	0.104	0.914	0.308	0.46	0.282	0.054	0.443	0.033	0.213	0.011
MSTRG.23030	0	0	0	0	0	0	0.066	0.413	0.288	0.128	0.208	0.133	0.059	0.515
MSTRG.23038	2.246	2.364	4.473	2.556	4.146	2.093	2.034	2.792	2.63	4.484	2.695	4.025	2.456	3.05
MSTRG.23062	1.033	2.38	2.02	3.043	2.252	2.639	3.268	1.425	2.012	1.556	2.508	1.564	2.66	2.362
MSTRG.23070	5.898	24.628	6.36	17.138	5.219	19.737	20.66	5.407	16.614	5.37	14.536	5.018	16.608	14.386
MSTRG.23074	1.312	2.392	1.124	2.15	1.544	2.194	2.423	1.992	1.917	1.141	2.196	1.287	2.046	2.619
MSTRG.23076	0.347	0.291	0.048	0.392	0.12	0.136	0.509	0.309	0.379	0.72	0.418	0.177	0.788	0.436
MSTRG.23078	0.718	3.147	0.852	3.189	0.754	3.458	3.19	0.972	3.3	0.626	2.676	0.657	2.945	2.812
MSTRG.2310	0.831	1.904	0.542	1.689	0.985	1.584	1.579	0.749	1.99	1.095	2.234	0.894	2.059	1.851
MSTRG.23102	0	0.028	0.023	0.075	0	0.079	0	0.305	0.234	0.097	0.035	0.333	0	0
MSTRG.23119	0.677	2.413	1.419	2.569	1.668	3.028	3.011	0.454	2.955	1.462	3.03	1.711	0.732	3.489
MSTRG.23129	0.255	0.686	0.654	1.383	0.604	1.37	1.106	0.368	1.262	0.348	1.328	0.429	1.428	1.306
MSTRG.23133	0	0.162	0.156	1.215	0.07	0.334	0.152	0	0.082	0	0.06	0	0.062	0
MSTRG.23134	0	0.294	0.261	1.141	0.076	0.405	0.136	0	0	0	0	0	0.038	0.149
MSTRG.23150	0.623	0.969	1.675	1.714	1.688	1.589	1.278	1.394	1.816	1.512	2.247	1.816	2.047	2.038
MSTRG.23153	0	0	0	0	0	0.158	0.542	0	0	0	0	0	0	0
MSTRG.23164	0	0	0	0	0	0	0	0	0.145	0.03	0.474	0	0	0.108
MSTRG.23171	0	0	0	0	0	0.069	0	0	0	0	0	0	10.214	0
MSTRG.23172	0	0	0	0	0	0.094	0	0	0	0.023	0	0.021	39.477	0
MSTRG.23177	17.731	10.22	21.039	1.281	9.75	2.23	0.864	21.643	18.139	19.423	9.477	32.077	1.807	0.062
MSTRG.2320	1.001	1.197	1.293	1.417	1.848	1.291	1.433	1.354	1.552	1.802	1.765	1.531	1.764	1.71
MSTRG.23214	1.974	4.455	2.836	4.798	3.923	6.043	6.811	1.538	5.41	2.346	5.581	2.951	6.329	6.28
MSTRG.23248	0.803	0.387	0.234	0.514	0.323	0.425	0.334	0.089	0.106	0.115	0.011	0.02	0.158	0.093
MSTRG.23253	0.067	0.879	0.074	1.142	0.185	1.365	1.188	0.14	1.413	0.068	0.958	0.011	1.079	1.007
MSTRG.23261	2.609	0.332	0.148	0.365	0.158	0.276	0.449	1.287	0.11	0.039	0.163	0.012	0.285	0.259
MSTRG.23266	0.668	2.715	0.975	2.58	0.902	2.963	3.344	0.72	2.548	0.648	2.259	0.531	2.732	2.144
MSTRG.23301	1.639	3.31	2.636	4.111	3.633	4.028	4.723	1.702	3.462	2.033	2.322	2.611	3.949	3.562
MSTRG.23313	0.142	2.32	1.201	1.396	0.212	0.407	0.285	0.091	1.731	1.28	0.511	0.457	0.388	0.345
MSTRG.23332	8.948	9.873	12.584	13.755	13.383	13.471	15.377	12.52	14.724	12.655	13.289	16.195	16.462	13.313
MSTRG.23334	0.179	0.067	0.029	0.089	0.082	0.103	0.033	0.88	0.229	0.892	0.379	0.032	0.228	0.285
MSTRG.23346	1.127	3.554	2.091	5.295	2.446	8.599	7.765	2.034	3.448	2.176	4.368	2.188	6.404	3.552
MSTRG.23359	0	0	0	0	0	0	0	0.059	0.139	0.027	0.141	0.14	0.056	0.296
MSTRG.23386	0	0.014	0.012	0.041	0.027	0.041	0.155	0	0	0.015	0	0	0.012	0.125
MSTRG.2339	1.065	0.028	0.075	0.028	0.088	0.015	0.013	1.241	0.127	0.104	0.066	0.178	0.027	0.056
MSTRG.23399	0	0	0	0	0	0	0	1.387	1.179	0.872	1.034	1.017	1.198	1.634
MSTRG.23415	1.475	2.013	2.128	2.892	2.218	2.526	2.463	2.108	2.33	2.344	2.628	2.153	2.496	2.623
MSTRG.23426	0.466	1.077	0.552	1.093	0.871	1.131	0.839	0.706	1.607	1.087	0.76	0.894	1.556	0.428
MSTRG.2343	2.72	1.87	1.356	2.128	1.126	2.379	3.001	4.021	1.615	1.818	2.324	1.221	3.211	2.423
MSTRG.23435	0.35	0.403	0.275	0.377	0.629	0.443	0.301	0.271	0.258	0.294	0.164	0.37	0.274	0.207
MSTRG.23471	2.586	2.653	2.775	3.885	3.156	3.429	3.379	2.209	3.016	2.204	3.499	1.892	3.116	2.911
MSTRG.23475	3.528	4.146	3.349	4.417	4.062	4.669	4.979	0	0.021	0.078	2.119	0.057	2.987	0.007
MSTRG.23476	0.028	0.301	0.076	0.052	0.025	0.058	0.079	1.155	1.193	0.637	0.849	0.508	1.569	0.702
MSTRG.23477	0	0	0	0	0	0	0	0.07	0	0	0	0	0	0
MSTRG.23478	0.013	0.811	0.02	1.098	0.053	1.765	1.537	0	0	0	0.111	0	0	0
MSTRG.23482	4.181	9.294	4.96	8.547	5.238	10.417	11.485	4.918	9.419	5.332	10.303	5.805	10.44	10.948
MSTRG.23489	0.151	0.411	0.238	0.519	0.206	0.511	0.28	0.151	0.196	0.255	0.547	0.175	0.361	0.43
MSTRG.23493	0.865	2.467	0.825	2.617	1.21	3.329	2.69	0	0	0	0.877	0	0	0
MSTRG.23495	1.884	5.804	2.894	6.45	3.969	5.323	7.293	3.001	7.925	4.234	7.23	3.999	6.882	7.705
MSTRG.235	0	0	0.019	0	0	0	0	0	0.581	0	0.021	0	2.679	0.376
MSTRG.23527	336.325	348.536	452.544	419.676	397.838	392.234	391.489	526.414	459.913	562.372	512.736	525.245	548.47	660.469
MSTRG.23533	0	0	0	0.035	0.091	0	0.033	0.03	0	0	0.071	0.017	0	0
MSTRG.23538	0.322	0.225	0.473	0.863	0.626	0.714	0.509	0.651	1.45	0.29	1.122	0.586	0.404	1.363
MSTRG.23545	0.848	3.087	2.501	2.471	1.555	1.861	2.218	2.281	2.258	2.77	1.914	1.768	1.282	1.513
MSTRG.23553	2.19	1.608	2.866	2.142	4.128	2.262	1.754	2.949	1.853	2.797	2.314	2.675	2.678	2.33
MSTRG.23567	1.387	2.301	2.348	2.191	2.38	1.926	2.992	1.664	2.455	1.927	2.828	2.414	3.2	1.976
MSTRG.23570	6.27	8.756	2.028	7.719	1.598	9.31	8.436	1.905	7.123	1.345	6.767	1.24	6.811	7.53
MSTRG.23573	34.348	25.402	41.076	36.32	20.25	16.011	10.039	97.867	35.994	23.734	53.356	14.048	19.552	15.483
MSTRG.23583	0	0	0	0.026	0	0	0	0	0.03	0.032	0.015	0	0.036	0.016
MSTRG.23586	33.27	24.012	61.599	47.654	84.533	35.535	36.658	78.718	48.369	100.984	53.49	129.774	48.694	44.985
MSTRG.23587	0.806	0.493	1.099	0.803	0.884	0.854	0.429	1.173	1.041	0.977	1.02	0.407	0.256	0.261
MSTRG.23588	7.3	0.31	2.286	0.34	1.859	0.072	0.268	0.642	0.031	0.104	0.226	0.082	0.068	0.039
MSTRG.23589	19.059	1.607	7.304	2.266	3.429	0.555	1.359	26.258	1.548	2.993	0.55	1.141	0.702	0.182
MSTRG.23590	1.037	1.674	1.806	2.084	1.62	2.48	2.296	1.692	2.555	1.664	2.725	1.913	2.71	2.85
MSTRG.23597	2.256	0.543	0.53	0.206	0.521	0.842	0.503	1.876	0.631	0.716	0.618	0.592	0.719	0.658
MSTRG.23607	0.312	0.661	0.212	0.838	0.064	0.842	0.639	0.084	0.752	0.263	0.926	0.15	0.969	1.058
MSTRG.23610	0.117	2.057	0.469	2.55	0.489	2.061	2.478	0.457	1.919	0.363	1.692	0.288	1.089	1.845
MSTRG.23611	0.68	0.37	0.809	0.555	1.008	0.38	0.731	0.431	0.365	0.358	0.155	0.553	0.184	0.788
MSTRG.23617	0.24	0.371	0.297	0.598	0.478	0.511	0.631	0.1	1.312	0.503	1.167	0.34	0.927	1.072
MSTRG.23621	3.388	6.995	4.469	8.91	4.938	6.924	6.957	4.425	7.648	4.444	8.734	5.164	8.789	8.448
MSTRG.23625	1.275	2.479	1.883	2.584	2.198	3.004	2.574	1.701	2.626	1.925	2.447	1.507	2.576	2.412
MSTRG.23632	10.704	9.887	9.908	10.741	9.716	10.111	11.171	8.06	9.948	8.76	10.12	9.257	10.049	10.257
MSTRG.23633	0	0	0.023	0	0.14	0	0	0	0	0	0	0	0.066	0
MSTRG.23646	1.169	2.073	1.431	2.141	1.623	2.324	2.218	1.183	2.267	1.445	2.345	1.534	2.475	2.537
MSTRG.23649	4.026	1.332	3.337	2.113	1.703	1.052	0.693	8.973	4.066	3.422	3.781	1.608	2.258	0.952
MSTRG.23652	18.793	2014.49	9.87	1792.63	13.489	2223.22	2000.43	16.113	1769.88	6.436	1622.35	7.069	2170.38	1747.76
MSTRG.23654	0	0.17	0.241	0.277	0.075	0.418	0.616	0	0.368	0.054	0.085	0.05	0.03	0.342
MSTRG.23672	1.837	4.16	1.967	2.9	2.225	3.705	4.225	1.925	2.961	1.572	2.751	1.504	2.108	2.182
MSTRG.23673	14.031	17.561	11.945	19.534	14.967	21.116	21.085	5.418	2.753	2.331	7.541	2.696	2.607	3.131
MSTRG.23684	0	0	0	0	0	0	0	0	0	0	0	0	0	0
MSTRG.23687	6.712	1.959	2.885	2.622	2.904	4.066	4.539	17.901	5.88	4.015	2.829	2.345	5.057	2.55
MSTRG.23695	1.257	2.947	1.239	2.436	1.373	2.831	2.989	1.27	2.833	1.553	2.477	1.514	2.527	2.533
MSTRG.2370	5.154	7.883	5.933	9.196	2.83	9.109	9.6	0	0.02	0	0	0.022	0	0
MSTRG.23700	2.369	4.431	1.961	4.268	2.93	4.08	3.611	3.989	5.112	3.441	4.705	2.304	4.877	4.753
MSTRG.23703	1.045	21.139	10.674	13.918	20.862	32.73	43.454	0.843	4.625	4.242	3.937	7.513	8.166	8.616
MSTRG.23712	0.457	0.482	0.52	0.609	0.654	0.537	0.646	0.39	0.602	0.408	0.587	0.4	0.587	0.512
MSTRG.23724	0.303	0.239	0.383	0.313	0.419	0.704	0.433	0.351	0.753	0.465	0.498	0.432	0.502	0.935
MSTRG.23735	0.799	5.063	1.501	4.116	1.8	3.649	4.159	1.535	5.242	2.384	4.112	2.317	4.598	4.079
MSTRG.23739	0.597	1.021	0.561	0.926	0.5	0.946	0.937	1.349	1.372	1.29	1.374	0.947	1.082	1.506
MSTRG.23740	0	0	0	0	0	0	0	1.825	0.053	1.74	0.098	2.061	0.058	0
MSTRG.23750	0.069	0	0.024	0	0.071	0.171	0.027	0.076	0.142	0	0	0	0	0.259
MSTRG.23752	9.249	9.664	11.506	11.528	11.075	10.747	12.245	6.547	12.68	9.792	12.659	9.24	11.171	10.779
MSTRG.23757	0.006	0	0	0.04	0.012	2.315	2.712	0.042	0.133	0.034	0.05	0.095	0.095	0.024
MSTRG.23762	0.706	2.808	1.447	3.446	1.7	2.811	3.004	0.762	3.86	1.377	5.201	1.468	3.379	5.138
MSTRG.23763	0.365	0.419	0.415	0.472	0.362	0.334	0.794	0	0	0	0.103	0	0	0
MSTRG.23767	0.134	0	0.047	0	0	0	0	0.044	0	0	0.098	0	0	0
MSTRG.23768	0.182	0.146	0.016	0.813	0.055	0.582	1.352	0.131	0.101	0.146	1.061	0.054	0.096	0.16
MSTRG.23780	0	0	0	0	0	0	0	0.041	0	0	0	0.043	0	0
MSTRG.23783	0	0	0	0	0	0.032	0	0	0	0	0	0	0	0.035
MSTRG.23784	2.422	6.357	3.666	6.296	4.764	6.375	6.226	3.142	6.922	4.271	6.169	4.691	6.007	6.789
MSTRG.23790	44.317	22.251	82.27	45.697	79.892	27.539	27.193	76.058	42.982	69.225	44.697	63.301	29.553	19.485
MSTRG.23795	0.53	0.652	0.643	0.915	0.862	1.118	1.51	0.843	0.964	0.818	1.487	0.925	1.938	1.571
MSTRG.23800	0.058	1.877	0.537	1.341	0.404	1.554	1.335	2.215	6.513	2.343	4.017	2.601	5.774	6.015
MSTRG.23801	0.037	0	0.03	0.033	0	0.031	0.04	5.097	9.913	6.637	10.83	7.326	12.318	12.588
MSTRG.23802	0.047	0.395	0.171	0.183	0.121	0.335	0	0	0.388	0.108	0	0.093	0.003	0
MSTRG.23814	1.026	2.333	2.35	2.639	2.429	2.835	2.892	1.385	2.696	2.443	2.934	2.199	3.085	2.887
MSTRG.23827	0	0	0	0	0	0	0	0	0	0	0	0	0	0
MSTRG.23843	0.26	0.189	0.23	0.168	0.286	0.155	0.129	0.123	0.234	0.206	0.195	0.185	0.505	0.325
MSTRG.23845	0.068	0.139	0.179	0.268	0.13	0.075	0.13	0.08	0.521	0.202	0	0.139	0.195	0.067
MSTRG.23850	0.568	0.819	1.173	1.187	0.956	1.404	1.406	1.131	1.7	1.296	1.656	1.225	1.221	1.856
MSTRG.23871	0	0.121	0	0	0	0	0	0	0	0	0	0	0	0
MSTRG.23875	3.854	7.147	6.485	7.95	8.04	8.604	9.247	4.067	7.542	5.213	8.695	5.724	8.078	9.399
MSTRG.23879	1.152	2.81	2.061	2.685	2.383	3.299	3.121	1.307	2.808	1.611	3.186	1.637	3.168	3.049
MSTRG.23881	1.367	9.14	2.49	11.677	4.031	12.223	11.441	1.557	10.582	2.594	12.307	2.967	13.211	14.329
MSTRG.23891	0.056	0.818	0.15	0.808	0.292	1.076	0.729	0.036	0.853	0.403	0.745	0.179	0.926	1.086
MSTRG.23899	0	0	0.003	0	0	0.007	0.003	2.39	3.234	2.547	2.751	2.478	2.926	3.842
MSTRG.23911	0.902	2.416	1.639	4.545	1.924	4.181	3.666	1.578	3.63	2.102	3.987	1.403	3.978	3.562
MSTRG.2392	0.237	0.649	0.3	0.589	0.577	0.603	0.631	0.171	0.485	0.151	0.505	0.152	0.757	0.035
MSTRG.23923	7.883	9.921	8.215	13.196	9.549	11.743	11.129	8.391	14.099	7.161	14.621	6.744	12.24	17.596
MSTRG.23925	1.403	2.909	1.92	2.946	2.138	3.025	3.045	1.507	3.906	1.875	3.881	1.615	3.736	3.408
MSTRG.23933	2.451	5.727	4.078	6.868	5.032	7.758	7.421	2.812	6.678	4.816	8.512	4.824	7.618	6.866
MSTRG.23935	3.375	9.355	4.069	9.449	5.952	9.944	10.253	5.638	11.716	5.404	11.274	5.095	10.424	9.728
MSTRG.23964	0	0	0	0.039	0	0	0	0	0.028	0	0.033	0	0	0
MSTRG.23966	0	0	0	0	0	0	0	1.642	3.639	2.226	2.269	1.863	3.144	3.419
MSTRG.2397	0.128	0	0.251	0.264	0.116	0.138	0	0.065	0.191	0	0.271	0.195	0	0
MSTRG.23970	0.588	1.981	1.483	2.694	1.625	3.502	3.414	1.271	2.397	1.364	2.359	1.432	3.176	2.928
MSTRG.23983	1.053	1.294	1.098	2.078	1.8	2.095	2.759	0.933	2.058	1.068	1.868	1.185	2.072	2.239
MSTRG.23986	19.918	7.105	9.624	7.745	8.677	8.664	8.965	11.686	5.755	7.631	7.545	6.619	7.29	7.491
MSTRG.23988	0.189	1.125	0.203	0.839	0.216	1.129	1.19	0.225	1.178	0.266	1.081	0.244	1.055	1.201
MSTRG.23996	1.004	1.193	1.929	1.711	1.763	1.597	1.197	0.867	1.142	1.152	1.358	1.477	1.242	1.435
MSTRG.24012	0	0	0	0	0	0.063	0	0	0.016	0	0.104	0	11.336	0
MSTRG.24014	0.059	0.064	0	0.245	0.209	0.237	0.347	0.057	0.055	0	0	0.055	0.118	0.449
MSTRG.24015	0	0	0	0	0.177	0	0	0	0	0	0	0	0	0
MSTRG.24018	0	0	0	0	0	0	0	0	0	0	0	0	0	0
MSTRG.24019	0.504	1.041	0.975	1.376	0.818	1.632	1.684	0.776	1.5	0.782	1.433	0.836	1.961	1.889
MSTRG.24028	4.14	11.142	3.954	9.407	5.826	15.426	14.415	3.662	10.295	4.551	10.696	5.017	12.062	11.643
MSTRG.2403	16.012	23.914	19.152	32.451	18.059	23.572	23.411	24.488	29.025	14.861	33.588	14.749	29.708	34.949
MSTRG.24033	1.036	1.477	1.479	1.847	1.678	2.094	1.924	1.652	1.936	1.475	1.698	1.27	2.259	1.813
MSTRG.24036	0.771	2.443	1.863	3.023	2.467	3.165	2.878	1.102	2.774	1.647	1.995	1.937	3.002	2.456
MSTRG.24037	0.106	0.577	0.273	0.362	0.361	0.122	0.566	0.232	0.032	0.282	0.305	0.538	0.123	0.24
MSTRG.2404	0.244	0.407	0.257	0.676	0.386	0.154	0.166	0.793	0.572	0.245	0.578	0.125	0.166	0.474
MSTRG.24040	0.805	1.038	1.026	0.961	1.066	0.766	0.81	0.509	0.891	0.911	1.319	0.841	1.22	1.142
MSTRG.24041	0.394	0.799	0.673	0.77	0.612	0.607	1.073	0.283	0.594	0.526	0.904	0.389	0.71	0.667
MSTRG.24048	0.582	2.51	0.756	2.471	1.233	3.068	2.82	0.649	2.426	0.88	2.145	0.965	2.762	2.689
MSTRG.24052	0.401	0.578	0.476	0.586	0.436	0.773	0.938	0.123	1.279	0.541	0.716	0.942	0.665	0.946
MSTRG.24057	0	0	0	0	0	0	0	0	0	0	0.086	0	0	0
MSTRG.24059	1.08	4.444	2.386	1.917	1.044	2.586	2.27	0	0	0	0.243	0	0	0
MSTRG.24065	4.031	0.605	1.601	0.227	0.569	0.065	0.347	2.29	0.252	0.432	0.076	0.059	0.095	0
MSTRG.2407	5.123	35.167	7.263	46.908	6.35	47.563	46.558	3.889	37.293	8.072	45.871	5.746	53.848	54.22
MSTRG.24071	1.176	3.56	1.972	3.17	2.107	3.501	3.642	1.841	3.584	1.696	3.532	1.835	3.01	2.914
MSTRG.24076	2.458	6.437	2.25	4.818	2.427	5.695	5.219	0	0	0.02	0	0	0.023	0
MSTRG.24078	0.052	0.319	0.015	0.499	0	0.582	0.733	0.038	0.807	0	0.635	0.039	1.103	0.703
MSTRG.24082	0.147	0.159	0	0.192	0.049	0.087	0.038	0.162	0.072	0.037	0.089	0.036	0.139	0.043
MSTRG.24083	0.156	0	0	0.09	0.074	0	0	0.224	0	0.027	0	0.131	0	0.211
MSTRG.24088	2.247	5.724	4.78	6.873	4.913	6.599	8.324	1.761	7.661	4.774	6.707	4.643	10.965	9.268
MSTRG.24097	1.014	1.105	0.825	1.71	1.33	2.182	1.762	1.028	2.546	1.205	3.339	2.053	3.954	2.797
MSTRG.24112	0	0	0	0	0	0	0	0.689	1.461	1.128	1.435	1.167	1.779	1.661
MSTRG.24113	0	0	0	0	0.014	0	0	1.486	2.265	1.523	2.397	1.289	2.261	2.124
MSTRG.24123	1.879	1.785	3.771	1.528	3.703	1.265	1.493	2.851	1.796	3.635	2.159	4.166	2.148	1.906
MSTRG.24128	0.519	1.415	1.259	1.577	1.666	2.159	1.873	1.165	1.881	1.364	1.739	1.343	1.589	1.679
MSTRG.24130	1.601	4.396	3.178	4.095	3.258	4.073	3.998	1.813	3.831	3.591	3.332	3.7	4.472	3.83
MSTRG.24131	0.14	0.162	0.127	0.243	0.244	0.325	0.211	0.225	0.308	0.23	0.707	0.192	0.281	0.226
MSTRG.24136	0.529	0.779	0.77	0.894	0.735	0.859	0.706	0.745	0.743	0.797	0.75	0.471	0.853	0.823
MSTRG.24138	0.544	0.779	1.099	1.417	1.27	0.822	1.685	0.543	0.857	0.427	0.845	0.518	0.918	1.047
MSTRG.2415	0.356	0.093	0.249	0.578	0.304	0.643	0.881	0.331	0.964	0.483	0.526	0.244	0.492	0.765
MSTRG.24152	2.134	2.422	1.959	3.901	1.95	3.423	2.97	3.259	3.897	2.428	3.401	2.562	3.822	3.611
MSTRG.24159	0	0	0	0.02	0.035	0	0.013	1.006	4.126	1.427	3.162	1.21	3.596	4.44
MSTRG.2416	0.582	1.332	1.033	1.286	1.272	1.142	1.22	1.129	1.585	1.3	0.887	0.992	1.305	1.596
MSTRG.24176	1.333	0.455	0.885	0.181	0.675	0.09	0.141	0.916	0.23	0.564	0.177	0.212	0.242	0.042
MSTRG.24177	0.659	1.196	1.493	1.763	1.942	1.972	2.361	0.254	1.008	0.43	1.416	0.868	1.833	1.472
MSTRG.24178	0.093	0.246	0.165	0.769	0.137	1.165	1.766	0.099	0.85	0.102	0.868	0.085	1.167	1.482
MSTRG.24183	0.116	0.136	0.061	0.067	0.062	0	0	0	0.055	0	0.068	0.066	0.072	0
MSTRG.24186	1.804	0.661	0.804	0.635	0.562	1.056	0.856	0.729	0.971	0.678	0.659	0.656	0.995	0.911
MSTRG.24188	1.212	0.461	0.301	0.394	0.554	0.28	0.278	0	0	0	0	0	0	0
MSTRG.24197	11.464	14.139	13.649	20.03	18.298	24.003	24.898	9.995	15.931	11.863	20.445	12.361	22.682	20.884
MSTRG.24198	0	0.062	0	0	0.12	0.08	0	0.071	0	0.06	0.075	0	0.032	0
MSTRG.24212	0.186	0.436	0.771	0.899	0.664	1.642	1.169	0.539	0.59	0.594	0.352	0.153	0.841	0.794
MSTRG.24235	1.316	1.98	1.662	2.546	1.73	2.162	2.384	1.613	2.166	1.417	2.821	1.422	2.521	1.963
MSTRG.24238	1.528	2.258	2.316	2.963	2.438	3.845	3.927	2.089	3.138	2.605	3.94	2.517	4.486	3.001
MSTRG.24241	0.271	17.177	0.28	40.933	0.568	35.525	32.011	0.01	0.576	0.021	10.292	0.03	0.928	0.756
MSTRG.24244	0.559	1.264	1.95	2.05	2.63	1.772	1.983	0.037	0.015	0	0	0.019	0	0
MSTRG.24254	0	0	0	0	0	0	0	0.06	0.047	0	0	0	0	0
MSTRG.2426	6.371	17.452	9.844	15.359	11.526	16.875	18.658	6.073	17.069	13.286	15.329	13.411	14.925	18.595
MSTRG.24260	0.33	1.639	0.57	1.88	0.732	1.536	2.478	0.478	1.219	0.542	1.736	0.548	1.464	1.801
MSTRG.24267	5.009	9.869	10.36	14.754	12.681	13.476	14.769	6.255	12.997	9.335	15.355	10.768	16.434	17.184
MSTRG.24268	0.904	1.505	1.91	1.479	1.275	1.512	1.447	1.18	2.074	2.196	2.441	1.922	1.766	2.178
MSTRG.24285	0.137	0	0	0.071	0.105	0.075	0	0	0.112	0.162	0	0	0.362	0
MSTRG.24318	3.099	14.635	6.623	30.165	12.485	38.115	49.936	6.399	50.137	22.387	15.28	16.251	22.421	21.614
MSTRG.24335	3.13	12.477	3.655	14.03	3.806	17.507	19.985	0.109	0.074	0.077	3.566	0.066	0.043	0.006
MSTRG.24354	0.138	1.567	0.922	2.232	0.885	2.42	2.401	0.432	2.219	0.914	2.084	1.157	2.332	2.4
MSTRG.24355	40.99	19.033	5.59	6.848	3.89	9.555	8.541	13.756	5.753	3.639	4.521	2.194	2.732	2.384
MSTRG.24362	0	1.426	1.13	0.13	2.121	1.629	1.328	2.514	4.617	3.221	2.951	2.74	4.865	4.429
MSTRG.24365	0.329	0.535	0.322	1.199	0.358	1.016	1.13	0.102	0.806	0.487	0.749	0.265	0.813	1.202
MSTRG.24372	7.102	8.104	10.99	9.3	12.466	8.65	9.314	7.108	8.93	10.445	8.112	11.986	9.225	8.753
MSTRG.24373	2.153	2.624	3.504	3.431	3.424	3.448	2.713	4.35	2.939	3.687	3.358	3.604	1.893	3.123
MSTRG.24374	0.25	1.932	1.521	2.827	1.333	2.542	2.462	0.595	2.854	2.002	2.749	1.641	2.215	2.041
MSTRG.24406	1.064	0.456	0.777	1.24	0.491	0.947	0	0	0	0	0	0	0	0
MSTRG.24415	0.041	0.042	0.039	0	0.074	0	0	0.121	0	0	0.164	0.08	0	0
MSTRG.24424	0.876	4.039	1.664	3.708	2.083	3.168	2.917	1.65	4.216	2.053	3.458	2.135	3.802	4.132
MSTRG.24463	0.125	0.001	0.115	0.022	0.001	0.115	0.132	0.236	1.456	0.406	0.867	0.135	1.692	0.527
MSTRG.24482	0.852	2.131	1.323	2.682	1.991	2.559	3.165	1.096	2.061	1.403	2.031	1.505	2.704	2.625
MSTRG.24484	0.455	0.534	0.313	0.645	0.291	0.744	0.957	0.858	0.718	0.606	0.869	0.437	0.863	0.852
MSTRG.24488	0	0	0	0.088	0.135	0	0	0.361	0.643	0.238	0.385	0.102	0.899	0.186
MSTRG.2449	0.772	0.231	0.258	0.213	0.173	0.175	0.142	0.509	1.035	0.37	1.147	0.373	1.248	1.452
MSTRG.24504	1.278	1.476	1.127	2.249	1.081	1.584	1.751	1.278	2.108	1.476	1.409	1.291	1.831	1.912
MSTRG.24506	0.961	2.028	1.139	2.312	1.968	2.114	2.514	1.136	2.426	1.426	2.122	1.645	2.074	2.037
MSTRG.24508	1.697	2.247	1.6	2.282	2.228	2.567	2.554	2.097	2.393	2.016	2.25	2.211	2.456	2.079
MSTRG.2451	2.705	8.024	4.617	9.033	5.489	8.053	10.802	3.646	11.253	6.918	11.067	6.719	11.038	9.403
MSTRG.2452	0.086	0.094	0	0	0.039	0	0	2.31	5.479	2.233	3.853	1.904	5.189	5.156
MSTRG.24523	0.021	0.724	0.06	1.062	0.078	0.995	1.243	0.021	1.068	0	0.552	0.06	1.156	0.914
MSTRG.24541	0.851	1.88	1.537	2.333	1.924	2.363	2.428	1.355	2.121	1.885	2.012	1.849	2.567	2.289
MSTRG.2455	1.424	1.144	1.116	0.796	1.564	0.526	1.125	1.388	1.221	1.273	1.464	2.302	1.039	0.902
MSTRG.24556	0.198	1	0.893	1.722	1.361	2.183	2.38	0.324	0.928	0.803	1.268	0.771	1.266	1.405
MSTRG.24566	0.137	0.591	0.448	0.559	0.213	0.865	0.581	0	0.28	0.096	0.17	0.48	0.233	0.341
MSTRG.24567	1.286	1.745	1.513	1.73	1.978	2.269	3.733	0.311	1.471	1.455	1.606	1.6	2.453	1.63
MSTRG.24568	0	0	0	0	0	0	0	0	0	0.237	0	0	0	0
MSTRG.24569	9.095	14.896	9.883	14.891	11.947	16.82	20.263	7.535	12.368	9.532	14.569	10.828	14.955	15.134
MSTRG.24570	0	0	0	0	0	0	0	0.344	0	0.037	0	0	0	0
MSTRG.24577	3.818	12.127	6.305	16.767	8.017	18.861	21.373	6.206	17.761	5.891	23.745	7.298	27.639	26.024
MSTRG.24580	0.184	0.806	0.362	1.208	0.427	1.495	1.72	0.085	1.02	0.399	1.161	0.409	1.457	1.173
MSTRG.24583	0.42	0.307	0.236	0.493	0.408	0.531	0.477	0.574	0.476	0.33	0.849	0.384	0.864	0.839
MSTRG.24603	0.985	1.606	1.32	1.762	1.412	1.75	2.084	0	0	0.023	0	0	0	0
MSTRG.24612	0	0	0.058	0.207	0.039	0.259	0	0	0	0.234	0	0.227	0	0
MSTRG.24619	4.806	5.632	10.798	6.779	10.671	6.609	7.445	7.698	6.048	9.831	6.904	10.457	6.341	6.428
MSTRG.24624	0.852	1.342	1.217	1.348	1.047	1.53	1.96	1.015	1.815	1.316	1.324	1.392	1.647	1.377
MSTRG.24628	0.26	0.682	0.643	1.016	0.995	1.147	1.081	0.284	1.07	0.4	0.718	0.423	0.66	0.743
MSTRG.24629	0.745	2.122	0.981	1.715	1.161	1.93	2.84	1.091	2.721	1.225	1.853	1.412	1.695	2.183
MSTRG.24630	0.054	0	0	0	0	0	0	0	0	0	0	0	0	0
MSTRG.24634	0.777	0.316	1.499	1.594	1.125	2.546	1.181	0.959	2.873	2.977	1.53	1.234	3.402	3.154
MSTRG.24648	0.803	1.583	1.636	2.354	1.698	2.251	2.115	0.727	1.791	0.89	2.162	1.16	2.837	1.83
MSTRG.24655	0.86	1.659	1.025	1.759	0.971	1.633	1.451	0	0	0	0.499	0	0	0
MSTRG.24660	9.973	11.61	3.974	7.304	4.958	10.561	10.901	4.856	6.556	4.496	6.281	4.808	6.98	6.883
MSTRG.24698	0.846	1.931	1.028	2.135	1.265	1.422	1.297	0.704	1.327	0.672	1.1	0.776	0.906	1.237
MSTRG.24702	18.751	17.339	14.502	19.532	18.292	17.483	16.088	19.435	22.287	16.455	20.523	18.681	18.685	22.507
MSTRG.24705	2.686	2.078	3.768	2.65	3.851	1.995	1.691	1.355	0.493	1.52	1.619	0.932	0.978	0.916
MSTRG.24707	0.439	0.93	0.366	0.816	0.51	0.827	0.984	0.109	0.387	0.094	0.359	0.114	0.569	0.157
MSTRG.24721	8.552	14.392	12.071	17.757	12.627	17.309	16.913	12.871	16.383	11.171	17.907	11.212	18.872	19.336
MSTRG.24722	0	0	0	0	0	0	0.015	0.908	1.903	1.841	1.199	1.958	2.033	1.87
MSTRG.24748	0.615	1.802	0.87	1.639	0.716	1.848	1.824	0.662	1.612	0.938	1.719	0.628	1.677	1.452
MSTRG.24769	0	0	0	0	0	0	0	0	0	0	0	0	0	0
MSTRG.24771	2.423	3.473	1.33	1.216	0.976	1.361	1.213	2.708	1.893	1.18	0.833	1.167	0.89	0.813
MSTRG.24786	0	0	0	2.271	0.042	0	0	0	0	0	0	0	1.825	0.76
MSTRG.24788	0.336	1.684	2.088	2.413	1.816	1.376	1.32	2.696	3.302	3.211	1.608	3.128	1.453	3.705
MSTRG.24810	7.893	17.772	10.017	12.197	9.767	13.785	12.891	13.596	14.729	11.509	11.637	10.459	12.684	10.093
MSTRG.24811	1.861	0.784	0.634	0.221	0.714	0.168	0.137	2.07	0.967	0.766	0.208	0.906	0.241	0.091
MSTRG.24824	1.391	4.399	1.585	0.811	0.303	0.13	0.144	0.327	1.075	1.308	1.562	0.565	1.021	0.177
MSTRG.24844	4.15	8.877	5.225	8.816	5.511	9.969	10.896	3.693	7.855	5.375	8.62	5.258	8.2	8.108
MSTRG.24848	0.573	1.338	1.262	1.456	1.009	1.404	1.194	1.127	1.956	1.6	1.71	1.024	1.212	1.937
MSTRG.24858	2.767	1.792	4.888	2.862	8.667	2.018	2.461	3.725	2.498	4.977	2.803	7.471	2.277	3.065
MSTRG.24864	0.084	0.548	0.076	0.168	0.304	0.214	0.158	0.131	0.359	0.067	0.43	0.792	0.063	0.278
MSTRG.24866	0.521	2.109	0.633	1.429	0.896	1.968	1.992	0.762	1.526	0.622	1.341	0.764	1.65	2.159
MSTRG.24870	0.035	0.239	0.146	0.172	0.129	0	0.099	0	0.032	0.175	0.209	0.174	0.039	0.15
MSTRG.2488	3.468	6.061	5.088	6.555	4.925	7.207	6.604	3.572	7.658	5.124	8.05	5.27	7.604	7.601
MSTRG.24901	21.488	13.702	15.337	18.188	16.77	16.857	16.468	16.465	15.369	12.228	18.489	12.527	15.517	16.894
MSTRG.24907	0.073	0.02	0	0.019	0.115	0.202	0.176	0.187	0.034	0.051	0.088	0.086	0.036	0.036
MSTRG.24908	2.747	6.361	5.385	7.4	6.084	6.797	6.667	3.892	8.754	6.374	8.487	6.897	8.831	8.071
MSTRG.24913	8.398	1.077	9.06	2.079	7.932	0.768	0.965	10.619	2.299	9.557	2.204	10.514	0.744	0.605
MSTRG.24938	0	0	0	0	0	0	0	0	0.33	0	0	0	0	0
MSTRG.24950	0.183	0	0.184	0	0.037	0	0	0.569	0.041	0.074	0	0.036	0	0
MSTRG.24957	0.697	1.528	2.66	2.672	2.919	2.391	3.565	0.634	2.299	1.664	3.593	2.057	3.3	2.813
MSTRG.24962	0	0	0	0	0	0	0	0	0	0	0	0.022	0	0
MSTRG.24969	28.311	41.633	77.975	30.251	72.011	30.679	30.278	61.699	35.541	81.618	28.433	79.082	26.267	25.009
MSTRG.24986	0	0.25	0	0.803	0.273	0.942	1	0.358	0.278	0.211	0.809	0.433	2.831	2.387
MSTRG.24998	84.574	11.744	22.558	13.362	22.301	11.672	8.588	33.581	12.909	25.094	15.467	21.251	10.454	12.332
MSTRG.24999	2.627	0.159	0.388	0.206	0.267	0	0.032	0.531	0.069	0.083	0.09	0.272	0.119	0.065
MSTRG.25011	10.395	12.704	11.246	13.992	13.645	12.693	13.306	12.689	12.275	12.768	12.703	12.663	12.353	12.973
MSTRG.25025	0	0	0.019	0.022	0	0.134	0.023	0	13.769	0	0.021	0.04	21.657	0.024
MSTRG.25026	0.529	1.249	0.528	0.641	0.325	0.314	0.354	1.122	0.821	0.362	0.092	0.37	0.128	0.526
MSTRG.25027	1.998	2.799	2.507	3.411	2.675	2.698	2.802	1.345	7.221	3.618	5.888	2.87	1.74	2.561
MSTRG.25029	0.668	0.62	0.97	1.225	1.233	0.708	0.926	1.66	2.061	2.662	1.242	2.71	0.921	0.641
MSTRG.25044	0	0	0.025	0	0	0.029	0	6.748	6.571	4.773	4.853	4.17	2.291	6.384
MSTRG.25050	0.678	1.887	0.976	0.618	0.728	0.343	0.395	0.289	0.201	0.327	0.179	0.459	0.197	0.243
MSTRG.25062	2.179	8.18	3.614	10.533	4.222	12.374	10.661	3.245	12.558	3.642	10.421	3.488	13.86	12.356
MSTRG.25066	0	0	0	0.038	0	0.027	0.041	0.211	0.049	0.035	0.008	0.112	0.561	0.066
MSTRG.2507	0	0	0	0	0	0	0	0	0	0.027	0	0	0.032	0
MSTRG.25075	2.419	0.837	2.414	1.21	2.477	1.529	0.658	3.071	2.42	2.444	2.977	1.823	1.681	1.779
MSTRG.25077	0	0	0.479	0.342	0	0.256	0	9.983	8.004	17.53	7.957	10.061	3.819	2.689
MSTRG.25078	176.286	109.235	254.463	158.604	223.131	100.307	99.529	264.73	232.535	206.405	214.267	218.309	166.38	121.975
MSTRG.2508	220.288	110.078	83.199	89.692	76.235	108.881	109.798	281.794	113.381	113.154	92.197	82.734	85.098	75.203
MSTRG.2514	0.549	0.641	0.61	0.905	0.607	0.591	0.966	0.444	0.932	0.183	0.901	0.354	1.185	0.771
MSTRG.25149	15.453	25.707	17.258	27.573	18.762	23.213	23.388	21.959	26.025	18.319	22.274	16.349	23.008	19.888
MSTRG.2515	0.77	1.272	1.069	1.606	1.438	1.56	2.084	0.882	2.053	0.914	2.277	0.982	2.296	1.845
MSTRG.25150	1.161	2.882	1.869	3.076	3.77	2.455	2.186	2.619	2.851	1.785	5.021	1.622	6.15	2.97
MSTRG.25233	0.834	1.054	0.359	1.298	0.805	1.059	1.058	0.815	1.709	0.731	0.995	0.765	0.894	1.32
MSTRG.25316	0	0.079	0	0.075	0	0.313	0.068	0	0.068	0.207	0.077	0	0.396	0
MSTRG.25350	6.052	12.471	5.087	8.92	5.312	8.368	9.203	2.49	6.285	3.328	6.678	3.384	5.997	8.739
MSTRG.25354	1.461	1.801	2.046	2.612	2.525	2.115	2.063	2.575	2.182	2.042	2.244	1.816	2.077	2.07
MSTRG.25359	0.264	0.402	0.763	0.624	0.742	0.571	0.519	0.185	0.632	0.599	0.618	0.812	0.549	0.587
MSTRG.25367	0.551	0.67	0.642	0.945	0.871	0.462	0.78	0.881	1.786	0.921	1.621	1.178	0.821	0.942
MSTRG.2542	8.056	1.074	0.833	0.947	0.464	1.747	1.456	2.818	1.29	0.956	1.143	0.631	1.213	1.172
MSTRG.25423	6.61	19.173	9.483	17.702	10.159	17.73	17.845	7.384	18.405	12.045	16.316	10.395	17.96	20.985
MSTRG.25435	1.678	4.914	1.457	3.641	3.355	6.094	5.951	2.836	5.266	1.744	3.737	1.515	5.447	5.232
MSTRG.25436	2.458	9.096	2.543	8.927	5.149	8.299	8.506	4.359	8.556	3.325	5.394	2.567	5.967	6.202
MSTRG.25451	21.59	34.35	35.41	39.681	32.738	30.196	31.542	35.991	42.326	39.613	52.209	36.099	39.075	29.334
MSTRG.25478	3.971	7.356	2.279	5.503	1.61	5.211	4.924	4.44	6.576	2.814	5.462	1.954	4.187	4.382
MSTRG.25480	0.115	0.186	0.701	0.394	0.778	0.282	0.25	0.199	0.759	0.745	1.29	0.902	0.784	0.459
MSTRG.2550	0.394	0.368	0.318	0.366	0.859	0.497	0.625	0.151	0.345	0.308	0.525	0.307	0.576	0.327
MSTRG.2551	0.354	0.141	0.09	0.181	0.77	0.476	0.426	0.306	0.294	0.606	0.281	0.378	0.258	0.333
MSTRG.25512	4.013	3.991	23.015	6.941	2.785	6.372	1.856	0.076	0.069	0	0	0.038	0	0
MSTRG.25517	2.093	2.002	3.14	3.318	3.409	2.496	2.895	0	0.055	0.044	0.762	0.03	0.076	0.024
MSTRG.25522	1.966	2.027	1.791	3.392	2.055	2.739	2.994	1.425	1.367	1.234	2.404	1.224	1.801	1.712
MSTRG.25524	0.039	0	0.024	0.611	0.024	0	0	1.529	0.012	0.024	0.162	0.024	0.029	0
MSTRG.2553	13.255	16.285	12.638	16.623	14.085	16.207	16.419	13.183	17.235	16.405	15.589	16.694	14.188	15.126
MSTRG.25542	0.366	1.119	0.058	0.628	0.102	0.878	1.005	0.387	1.822	0.238	1.406	0.214	1.67	1.251
MSTRG.25543	2.119	3.998	2.513	4.054	2.837	3.453	3.651	2.72	4.2	2.864	3.466	2.508	3.27	3.82
MSTRG.25574	46.118	26.9	37.105	23.484	44.518	26.862	25.764	33.525	28.233	54.955	17.085	77.969	22.867	26.768
MSTRG.25576	3.678	4.431	8.477	6.724	10.313	6.337	7.287	3.926	6.923	8.942	11.089	15.189	17.999	9.602
MSTRG.25577	2.127	8.027	3.465	9.949	4.056	7.298	6.98	3.586	8.902	3.924	8.582	3.235	7.53	7.227
MSTRG.25578	0.092	0.206	0.738	0.09	0.123	0.639	0.259	0.067	0.941	0.086	0.17	0.372	0.303	0.267
MSTRG.25581	0	0.059	0.267	0	0	0.018	0	0	0	0.174	0	0	1.362	0
MSTRG.25586	0	0	0	0	0	0.005	0.006	1.419	2.298	1.525	2.346	1.701	2.332	3.243
MSTRG.2559	0	0.068	0.06	0	0.108	0	0	0	0.059	0.059	0	0	0	0
MSTRG.25635	7.582	20.103	5.424	2.057	2.971	3.48	1.858	1.088	8.848	4.375	1.061	5.385	1.145	1.566
MSTRG.25650	2.233	2.39	3.338	2.805	2.645	0.792	3.06	4.953	4.478	3.724	3.136	4.213	3.054	2.185
MSTRG.25695	53.285	52.53	51.587	49.86	53.091	48.724	50.74	66.886	59.526	44.978	56.065	52.306	51.829	50.537
MSTRG.25717	0.399	6.214	2.097	3.328	2.898	4.177	3.525	0	0	0	0	0	0.017	0
MSTRG.2574	0	0	0	0	0	0	0	0.445	0.736	0.733	0.605	0.568	0.177	0.185
MSTRG.2575	0.131	0.019	0.304	0.088	0.371	0.038	0.04	0.078	0.022	0.085	0.09	0.203	0.041	0.02
MSTRG.25797	1.783	1.858	2.246	2.337	2.769	2.419	2.44	2.332	2.341	2.157	2.477	2.036	2.252	2.297
MSTRG.2580	0.562	1.161	0.688	1.218	0.639	2.795	1.745	0.993	1.362	0.616	4.354	0.8	1.499	1.345
MSTRG.25822	2.166	1.75	3.526	1.97	3.643	1.547	1.144	2.435	2.208	3.323	2.154	3.043	1.617	1.759
MSTRG.25833	0.514	3.503	0.541	2.078	0.584	4.169	4.684	0.883	1.794	0.561	0.978	0.421	2.368	0.929
MSTRG.25874	45.747	161.945	199.705	320.877	212.294	223.974	260.301	60.685	222.9	142.703	245.647	189.23	124.811	134.793
MSTRG.25920	1.052	1.207	1.434	1.381	1.494	1.723	1.473	1.576	1.917	1.848	1.819	1.577	1.612	2.151
MSTRG.2593	0.513	0.124	0.102	0.022	0.072	0	0	0.128	0	0.025	0	0	0	0
MSTRG.25931	2.928	5.784	5.159	6.753	6.461	7.441	8.087	0.118	0.674	0.294	0.386	0.233	0.294	0.544
MSTRG.2594	10.115	10.179	7.64	10.513	7.397	8.687	8.842	13.582	11.186	7.534	11.149	7.19	7.892	7.25
MSTRG.25942	0	0	0	0	0	0	0	0	0	0	2.174	0	0	0
MSTRG.25944	0	0	0.022	0.042	0	0	0	1.617	1.327	0.463	0.399	1.055	0.786	0.681
MSTRG.25956	0.461	0.656	1.268	0.82	1.124	1.449	1.779	1.824	1.48	1.369	1.032	1.281	2.807	2.043
MSTRG.25997	1.761	4.953	2.99	5.758	3.384	5.332	5.329	1.796	5.733	3.126	4.951	3.002	4.844	5.165
MSTRG.26008	3.117	2.657	3.803	3.503	4.803	2.872	3.447	4.528	3.744	3.957	4.285	3.608	4.376	5
MSTRG.26016	659.783	14.867	233.527	14.686	45.755	31.86	17.016	1052.22	105.999	256.732	116.465	52.643	22.033	28.03
MSTRG.2602	1.561	4.889	1.981	5.358	2.669	5.546	6.365	1.249	3.004	1.498	4.313	1.522	3.937	4.645
MSTRG.26056	0.204	0.099	0.169	0.156	0	0	0	0	0.123	0.198	0	0	0	0
MSTRG.2610	0.032	0.153	0	0	0.035	0	0	0.26	0.263	0.115	0	0.034	0	0.15
MSTRG.2611	1.517	3.33	2.367	3.218	2.379	3.073	3.815	1.837	3.589	2.17	3.7	2.225	3.506	3.76
MSTRG.26120	0.955	0.02	0.784	0	0.571	0.059	0	1.163	0.074	0.351	0.02	0.493	0.022	0.039
MSTRG.26129	1.72	0.241	1.097	0.219	0.385	0.149	0.02	3.587	0.84	0.634	0.386	0.383	0.094	0
MSTRG.26136	0.875	2.294	0.711	1.078	0.72	2.095	2.15	0.028	0.198	0.037	0.158	0.146	0.224	0.331
MSTRG.26138	0.615	0.057	0.075	0.217	0.624	0.4	0.603	0	0	0	0	0	0.467	0
MSTRG.26157	0	0	0	0	0.013	0	0	0	0	0	0	0	0	0
MSTRG.26162	0.206	0.561	0.328	0.73	0.485	0.67	0.685	0.282	0.834	0.511	0.786	0.274	0.419	0.469
MSTRG.26165	0.308	2.093	0.903	2.965	0.982	3.042	3.546	0.804	2.86	1.51	3.004	1.299	2.717	2.908
MSTRG.26173	0.004	0	0.003	0	0.02	0.004	0	0.366	1.249	0.122	0	1.12	0.757	0.007
MSTRG.26182	0.846	1.497	1.54	1.654	2.041	2.063	2.513	0	0	0	0.004	0.008	0.003	0
MSTRG.26185	4.085	8.88	5.987	9.424	7.712	10.875	9.557	6.616	11.322	7.317	10.13	6.786	10.426	10.492
MSTRG.26187	0	0.02	0	0	0	0.022	0.058	2.87	4.742	3.462	5.199	4.092	5.017	5.073
MSTRG.26204	0.045	0.159	1.135	0.157	0.131	0.137	0.161	12.222	30.29	15.268	8.929	9.172	34.809	3.668
MSTRG.26217	2.269	3.927	2.822	3.552	2.956	4.422	4.036	2.934	4.296	2.702	3.994	2.572	3.813	3.909
MSTRG.26220	0.569	0.638	0.836	0.968	0.513	0.656	0.534	0.932	1.038	1.232	0.948	0.474	0.305	0.715
MSTRG.26236	0.623	1.226	0.99	1.167	1.064	1.305	1.719	0.758	1.253	0.82	1.528	0.911	1.697	1.915
MSTRG.26239	1.059	3.082	1.81	2.879	2.226	3.8	4.075	1.059	2.805	1.901	2.678	1.99	3.831	3.644
MSTRG.26256	0.214	0	0.139	0.05	0.12	0.09	0	0	0.072	0	0.035	0.148	0.439	0
MSTRG.26264	0.594	0.519	0.184	0.6	0.239	0.705	0.459	0	0	0	0.13	0.185	0	0
MSTRG.26284	0.067	0.19	0.137	0.304	0.296	0.556	0.343	0.071	0.331	0.526	0.594	0.553	1.304	0.631
MSTRG.26297	2.089	4.537	3.343	3.688	3.944	3.108	3.634	0.713	1.745	1.282	1.255	1.072	0.933	1.266
MSTRG.26298	2.467	4.112	2.515	3.218	2.358	3.797	2.88	1.071	1.529	2.038	1.945	2.021	1.516	1.402
MSTRG.263	1.692	3.599	1.684	3.17	2.113	3.614	3.124	1.359	3.98	2.28	2.508	1.839	3.608	3.402
MSTRG.2630	0.675	1.36	0.708	1.537	0.845	1.586	1.664	0.43	1.254	0.83	1.379	0.776	1.377	1.531
MSTRG.26305	0.609	2.972	1.241	2.536	1.189	2.622	2.194	0.536	2.978	1.557	2.059	1.449	2.424	2.049
MSTRG.26307	2.131	4.374	2.94	3.948	3.984	4.749	5.335	1.792	4.814	3.218	4.319	3.625	4.411	4.597
MSTRG.2631	0.521	0.938	0.447	0.66	0.331	0.476	0.472	0.522	2.169	0.489	1.62	1.224	1.23	1.561
MSTRG.26312	0	0	0	0.006	0.019	0.033	0.015	0.026	0.016	0.102	0	0.014	0.006	0.017
MSTRG.26316	1.426	10.119	4.916	8.065	5.059	8.774	8.687	3.483	8.012	5.53	6.077	5.449	7.039	7.638
MSTRG.2632	1.727	5.829	3.135	5.528	3.491	5.74	6.461	2.53	5.779	3.323	6.835	4.173	6.839	7.674
MSTRG.26320	2.353	1.307	1.655	1.861	2.264	1.587	1.613	2.689	1.928	2.036	2.073	1.794	1.755	1.594
MSTRG.2633	0	0	0.097	0	0	0	0	0	0	0	0	0	0	0
MSTRG.26347	0.091	1.807	0.113	2.326	0.038	1.894	2.41	0	0	0	0	0	0	0
MSTRG.26348	1.924	4.099	2.264	5.166	2.468	5.339	5.834	0	0	0	0	0.015	0	0.018
MSTRG.26353	0	0.173	0	0.366	0	0.35	0.101	0	0.316	0.032	0.506	0.031	0.491	0.719
MSTRG.26369	0	0	0	0	0	0	0	0	0	0.027	1.389	0	0	0
MSTRG.26373	3.867	7.265	4.73	8.124	6.997	7.863	8.872	5.171	8.181	5.448	8.52	5.387	8.173	8.7
MSTRG.26374	4.327	0.443	1.981	0.282	1.543	0.207	0.347	7.208	0.411	1.927	0.25	2.087	0.262	0.223
MSTRG.26375	0	0.131	0.064	0.212	0.052	0.204	0.056	0.107	0	0.057	0.116	0.123	0.067	0.129
MSTRG.26378	0.04	0.054	0.038	0.234	0.04	0.233	0.345	4.677	11.948	3.163	9.758	3.262	5.148	4.143
MSTRG.26381	0.392	0.463	0.514	0.873	0.392	0.964	0.919	0.215	0.533	0.491	0.845	0.443	0.961	0.653
MSTRG.26382	4.484	11.715	6.083	11.775	8.192	11.233	12.834	5.861	12.785	6.133	10.699	7.064	10.909	11.065
MSTRG.26383	0.709	0	0.822	0.015	0.41	0	0.052	1.447	0.13	0.475	0	0.623	0.068	0
MSTRG.26386	0	0	0	0	0	0	0	2.449	0.676	3.403	0.238	2.826	0.082	0.303
MSTRG.26387	1.244	5.035	2.07	5.979	2.209	6.62	6.048	2.595	6.004	2.327	4.814	1.967	5.327	5.925
MSTRG.26391	4.312	14.307	9.26	15.657	10.298	14.751	16.172	7.92	18.151	10.448	19.319	10.556	21.268	19.539
MSTRG.26393	4.464	13.29	5.086	10.267	6.379	14.191	15.614	6.925	11.182	8.362	11.621	7.041	12.232	12.496
MSTRG.26395	1.025	2.346	2.139	2.707	2.993	2.787	2.8	1.454	2.629	2.154	2.434	2.604	2.998	3.088
MSTRG.26409	0.332	0.367	0.282	0.329	0.215	0.439	0.755	19.671	26.024	19.479	28.048	19.471	27.608	30.244
MSTRG.26410	0.324	0.518	0.828	0.213	0.436	0.524	0.561	0.306	0.543	0.253	0.572	1.201	0.21	0.236
MSTRG.26412	0.094	5.742	0.077	8.93	0.089	6.972	5.463	0.201	4.089	0.053	6.448	0.055	5.579	6.205
MSTRG.26437	2.281	4.073	3.142	3.925	2.557	4.249	4.052	1.779	3.262	2.375	3.204	2.192	3.688	3.069
MSTRG.26440	13.859	1.249	5.837	0.757	4.756	0.785	0.816	14.474	1.292	4.264	1.508	3.272	0.952	0.505
MSTRG.2645	0.052	0	0	0	0	0	0.049	0	0.044	0.056	0	0	0	0
MSTRG.26459	0.058	0.247	0.028	0.087	0.055	0.35	0.354	0.029	0.457	0.034	0.197	0	0.302	0.235
MSTRG.26461	9.448	13.175	10.163	14.737	15.263	17.951	18.557	9.559	19.626	14.01	18.143	15.293	20.87	21.338
MSTRG.26466	19.744	21.523	30.232	20.708	21.476	22.689	14.824	18.136	14.319	31.997	14.65	28.798	13.815	10.232
MSTRG.26467	0	0	0	0	0	0	0	0	0	0	0	0	0	0
MSTRG.26468	181.388	114.107	86.577	154.685	72.518	224.36	112.345	151.855	118.002	99.982	83.037	85.075	97.803	90.949
MSTRG.26473	4.683	4.586	4.116	5.042	4.385	4.688	4.525	0	0	0	0	0	0.022	0
MSTRG.26474	0	0	0	0	0	0	0	0	0	0	0	0	0	0
MSTRG.26491	1.479	2.223	1.134	2.865	1.6	3.577	2.865	1.565	1.878	2.104	3.458	1.466	2.977	2.283
MSTRG.26492	0	0	0	0	0	0.038	0	0.588	0.658	0.239	0.646	0.2	0.706	1.207
MSTRG.26503	1.375	4.924	1.764	5.679	1.648	6.327	5.978	2.048	5.01	1.891	5.47	1.724	5.861	6.072
MSTRG.26514	0	0	0	0	0.008	0.017	0.009	1.249	1.871	1.725	2.008	1.556	1.615	1.782
MSTRG.2652	2.113	3.507	3.41	4.422	2.533	4.036	3.974	2.93	3.558	2.301	3.853	2.508	3.435	3.291
MSTRG.26520	0	0	0	0	0	0	0	0.876	0.971	0.775	1.968	0.891	2.412	1.274
MSTRG.26537	3.078	6.814	5.367	6.577	4.912	6.388	7.473	2.631	5.753	3.433	6.606	4.558	6.159	5.574
MSTRG.26541	0.364	1.592	0.592	1.456	0.785	1.628	2.241	0.616	1.476	0.446	1.552	0.33	1.203	1.38
MSTRG.26542	11.759	11.807	13.093	15.379	15.198	15.001	15.707	10.094	13.287	9.112	17.515	10.419	16.326	15.273
MSTRG.26544	0.019	1.45	0	2.009	0.018	3.53	2.498	0	1.207	0	1.611	0.073	2.02	0.919
MSTRG.26552	0.581	1.722	0.869	2.935	1.372	2.322	2.275	0.911	2.246	1.311	2.621	1.513	1.779	2.924
MSTRG.26558	0.084	94.065	0.114	68.05	0.298	54.413	47.754	0.129	79.58	0.068	86.898	0.179	68.586	71.446
MSTRG.26560	0.045	0.442	0.076	0.734	0.114	0.848	0.788	0.042	0.582	0.139	0.921	0.052	0.729	0.801
MSTRG.26570	1.14	1.989	1.782	1.998	2.268	2.03	2.642	1.549	2.386	2.255	2.387	2.064	2.563	2.704
MSTRG.2658	0	0	0	0	0	0	0	0.123	0.785	0.363	0.299	0.184	0.036	0.641
MSTRG.26582	0.046	0.183	0	0	0	0.236	0.654	0	0.321	0.469	0.57	0.169	0	0.259
MSTRG.26583	0.263	1.763	1.242	1.356	0.981	2.176	1.911	0.511	1.376	0.32	0.766	0.698	1.095	2.187
MSTRG.2659	0.26	1.266	0.729	1.638	0.246	1.134	1.496	0.45	1.284	0.385	1.205	0.286	1.15	1.437
MSTRG.26610	0.989	0.828	0.244	0.502	0.389	0.444	0.283	0.86	0.473	0.376	0.619	0.322	0.287	0.538
MSTRG.26624	1.749	2.127	1.101	2.835	0.921	2.531	2.292	1.973	2.327	0.731	3.334	0.65	2.431	1.638
MSTRG.26631	0.349	1.222	0.568	1.394	1.188	1.825	2.264	0.477	1.678	0.732	1.902	1.082	1.895	1.834
MSTRG.26639	0.227	0.061	0	0.119	0.108	0.226	0.41	0.05	0.141	0.162	0.483	0.284	0.27	0.116
MSTRG.26660	0.844	1.895	2.239	2.954	2.307	2.012	2.369	1.29	2.856	2.573	2.522	2.314	1.988	2.782
MSTRG.26662	0	0	0	0	0	0	0	0.066	0	0	0	0	0	0
MSTRG.26689	0.041	0.364	0.182	2.052	0.363	0.608	0.713	0.19	0.326	0.21	0.686	0.138	0.309	0.431
MSTRG.26691	0	0	0	0	0	0	0	0.168	0.272	0	0.424	0.201	0.194	0.042
MSTRG.26700	0.062	0	0	0	0.046	0	0	0.062	0.058	0.131	0.036	0.287	0	0.358
MSTRG.26701	0.015	0.838	0.112	2.386	0.109	4.738	5.331	0.077	2.737	0.087	2.057	0.178	4.61	2.398
MSTRG.26706	0.024	0.142	0.138	0.189	0.172	0.044	0.045	0.097	0.119	0.19	0.071	0.021	0.027	0.121
MSTRG.26709	6.717	8.137	7.118	11.937	10.898	13.476	13.251	9.966	13.012	8.481	15.217	8.029	16.966	18.403
MSTRG.26711	1.384	2.309	2.831	2.524	3.292	3.22	2.963	1.995	2.506	1.857	2.865	2.79	3.313	3.039
MSTRG.26713	22.444	10.123	29.053	9.998	28.229	7.691	7.653	0	0.018	0	0.011	0	0	0
MSTRG.26716	1.549	2.36	2.172	2.638	2.156	2.878	3.069	2.626	2.738	2.268	2.749	2.212	2.386	2.832
MSTRG.26723	0	0	0	0	0	0	0	0.104	0	0	0	0	0	0
MSTRG.26726	77.9	28.424	50.646	14.99	25.318	15.003	14.744	72.156	19.478	38.609	16.171	29.205	10.624	5.487
MSTRG.26741	3.745	4.416	5.948	5.981	5.461	3.835	4.292	10.59	5.411	8.269	6.749	6.756	6.053	6.818
MSTRG.26749	0.526	1.448	1.148	1.156	0.719	1.601	1.316	0.865	1.534	0.937	1.449	0.87	1.347	1.167
MSTRG.26750	0.119	0.034	0.111	0.186	0.106	0.122	0.039	0.041	0.478	0.107	0.505	0	0.135	0.161
MSTRG.26756	0	0.037	0.032	0.03	0	0.079	0.038	0.153	0.393	0.11	0.071	0.104	0.215	0.228
MSTRG.26758	2.22	4.768	2.73	6.123	3.381	7.055	6.084	3.528	5.696	3.268	5.519	3.094	6.454	5.833
MSTRG.26767	0.439	0.5	0.22	0.803	0.339	0.738	1.355	0.288	0.524	0.36	0.454	0.071	0.218	0.557
MSTRG.26768	1.514	2.018	1.802	2.64	1.786	2.925	3.074	0	0.009	0	0	0	0	0.01
MSTRG.26775	0.417	0.84	0.699	1.125	0.868	1.029	1.456	0.897	1.269	0.897	1.08	0.771	1.088	1.397
MSTRG.26776	0.556	1.795	0.744	2.284	0.996	2.276	1.679	0.208	2.001	0.921	1.93	1.088	2.09	1.736
MSTRG.26784	6.342	23.982	5.783	15.265	6.192	19.979	21.187	8.276	24.492	7.219	15.283	6.891	19.613	17.764
MSTRG.2680	0	1.972	0	3.635	0	5.374	3.335	0	0.629	0	0.171	0.011	2.233	0.096
MSTRG.26804	0.263	1.343	0.725	1.308	0.985	1.418	1.46	0.646	1.348	1.07	1.525	0.896	1.624	1.402
MSTRG.26805	0.069	0.051	0.243	0.409	0.345	0.194	0.27	0.098	0.236	0.296	0.277	0.703	0.269	0.226
MSTRG.26806	0	0.219	0.134	0	0.115	0.13	0.062	0.061	0.136	0	0	0	0.144	0.063
MSTRG.26847	0.8	1.561	1.703	2.133	2.296	2.31	2.301	0	0.005	0.017	0.776	0	0.006	0
MSTRG.26849	0.739	1.348	1.169	1.436	1.359	1.409	2.181	1.156	1.471	1.292	1.641	0.94	1.859	1.881
MSTRG.2685	4.729	5.725	4.997	6.614	5.39	6.576	6.398	0	0	0	0	0.012	0	0
MSTRG.26853	5.825	18.519	4.548	18.647	6.963	11.57	11.215	8.462	14.413	3.727	19.166	3.654	13.353	22.601
MSTRG.26855	0	0	0.009	0	0	0.009	0	1.622	4.952	1.65	5.184	1.404	3.996	4.025
MSTRG.26870	0.755	1.208	0.911	1.278	0.967	1.379	1.393	0.775	0.739	0.719	1.294	0.553	0.989	1.053
MSTRG.26874	0.251	0.831	0.249	1.339	0.361	0.918	0.952	0.248	0.648	0.349	0.476	0.429	0.595	0.582
MSTRG.26880	17.723	16.222	22.559	22.765	26.057	23.771	23.245	21.667	21.732	20.348	23.606	21.238	26.637	24.055
MSTRG.26893	0	0	0	0	0	0	0	0	0	0	0	0	0	0
MSTRG.26902	0.057	0.201	0.126	0.34	0.957	0.705	0.563	0.178	0.23	0.067	0.503	0.182	0.196	0.124
MSTRG.26916	0.3	0.728	0.605	1.141	0.891	0.733	1.352	0.528	1.366	0.837	1.067	0.66	0.928	1.372
MSTRG.26923	21.438	22.561	10.383	12.155	9.665	17.142	18.04	13.138	14.426	11.6	12.204	11.384	13.227	12.247
MSTRG.26924	0	0.146	0	0	0	0.14	0	0	0	0	0	0	0	0
MSTRG.26928	0	0	0	0	0	0	0	0.028	0.108	0	0	0	0.053	0.026
MSTRG.26931	23.233	9.179	28.087	11.316	27.738	11.882	9.379	21.469	10.223	27.924	10.637	26.695	10.671	10.037
MSTRG.2694	1.061	1.939	2.36	3.128	2.152	2.369	2.556	1.192	1.738	1.745	2.644	1.33	2.105	1.781
MSTRG.26947	10.412	12.384	8.782	10.512	8.182	9.168	9.041	13.133	13.327	8.562	7.904	7.377	6.177	6.558
MSTRG.2695	14.418	30.245	23.214	25.975	18.364	21.209	22.866	20.215	26.495	23.148	21.133	15.319	17.89	16.953
MSTRG.26951	0.377	0.162	0.624	0.157	0.402	0.126	0.212	0.674	0.258	1.043	0.251	1.108	0.151	0.186
MSTRG.26961	1.208	2.035	1.946	3.02	3.271	2.515	2.985	0.402	1.975	1.371	1.389	1.21	2.403	1.764
MSTRG.26963	0.046	0.155	0.2	0.169	0.179	0.093	0.098	0	0.271	0	0.151	0.047	0.215	0.114
MSTRG.26966	0.042	0.283	0	0.332	0	0.202	0.161	0	0.168	0.08	0.172	0.079	0.142	0.087
MSTRG.2697	4.885	16.99	3.159	11.399	3.747	15.955	17.428	6.33	17.214	4.026	9.767	3.385	12.697	11.224
MSTRG.26971	0.646	1.964	1.426	2.886	1.437	2.721	2.858	0.982	2.085	1.484	1.955	1.577	2.858	2.675
MSTRG.26985	0.488	1.1	0.879	1.511	1.179	1.665	1.351	1.178	1.569	0.975	1.442	0.989	1.575	1.839
MSTRG.26987	3.185	11.578	5.106	11.372	6.364	13.176	13.214	4.931	13.184	5.732	11.916	6.967	12.475	14.856
MSTRG.26996	3.589	1.656	3.624	1.472	3.241	1.476	1.626	4.065	1.691	2.845	1.827	2.626	1.715	1.345
MSTRG.26997	0.01	0.033	0.069	0.039	0.096	0.159	0.01	25.027	39.682	19.275	48.308	20.351	46.461	55.448
MSTRG.26999	2.337	3.934	3.405	5.093	3.177	4.768	5.59	2.688	5.158	3.821	5.685	3	5.697	6.55
MSTRG.27001	0	0.155	0	0.03	0	0	0	0	0	0	0	0	0.058	0.028
MSTRG.27002	10.762	0.432	1.904	0	0.431	0.078	0	9.779	0.402	1.316	0.236	0.037	0	0.083
MSTRG.27009	1.283	2.281	1.608	2.674	1.034	2.24	1.686	2.19	2.223	0.938	2.081	1.464	2.233	1.466
MSTRG.27035	0	0	0.028	0	0	0	0.093	0	0.679	0.207	0	0.115	0.128	0.027
MSTRG.27041	2.593	5.679	3.748	6.283	4.373	6.646	6.168	3.371	6.402	3.776	6.815	3.405	6.789	6.366
MSTRG.27047	2.319	2.391	4.634	3.682	6.046	4.345	4.689	2.427	4.454	5.15	5.75	5.965	6.853	6.371
MSTRG.27050	0.077	0	0	0.041	0	0.12	0	0.146	0.091	0.034	0.161	0.104	0.022	0.075
MSTRG.27052	0	0	0	0.226	0.163	0.089	0.14	0	0	0	0	0	0	0
MSTRG.27057	1.061	2.149	1.197	3.409	2.143	2.92	3.432	1.096	1.762	1.28	2.053	1.72	1.82	1.485
MSTRG.27058	0.382	0.961	0.453	0.586	0.745	0.767	0.773	0	0.039	0	0	0	0	0.119
MSTRG.27064	0	1.306	0.171	0.363	0.203	0.348	0.3	0.199	0.423	0.338	0.337	0.617	0.647	0.877
MSTRG.2707	1.056	4.522	1.789	3.961	3.222	4.584	5.929	0.922	4.465	2.063	9.941	2.249	6.503	6.663
MSTRG.27073	0.02	0	0.02	0.019	0.079	0.041	0.044	4.652	6.615	4.839	5.932	5.719	6.011	5.614
MSTRG.27088	0.766	1.122	1.499	2.083	1.18	1.346	1.558	1.622	1.921	1.881	2.005	1.549	2.724	2.541
MSTRG.27107	2.794	2.438	2.408	2.921	3.846	3.316	2.381	6.069	4.177	2.121	2.807	3.901	3.025	3.43
MSTRG.27113	3.772	5.878	4.843	7.008	5.367	6.33	7.652	4.894	8.747	6.062	9.49	6.572	9.508	8.855
MSTRG.27117	0.011	0	0	0	0.034	0.026	0.05	3.041	10.244	8.085	12.227	9.398	15.055	10.671
MSTRG.27120	2.185	8.339	5.521	10.776	5.753	9.398	9.444	2.044	10.35	5.041	9.269	6.371	9.764	10.237
MSTRG.27124	0.894	1.863	1.556	2.547	1.471	2.195	2.687	0.424	2.465	1.15	2.707	1.423	3.088	2.395
MSTRG.27128	0	0	0	0	0	0	0	0.169	1.692	0.604	1.533	0.56	1.325	1.279
MSTRG.27130	1.258	2.305	1.562	2.145	1.95	2.586	2.697	1.863	3.06	2.061	2.357	2.491	2.616	2.684
MSTRG.27134	0.126	0.205	0.089	0.273	0.061	0.142	0.274	0.445	0.525	0.249	0.154	0.188	0.699	0.234
MSTRG.27139	3.241	5.791	4.743	7.259	6.824	8.267	8.596	2.797	5.839	3.301	6.131	3.523	6.35	6.461
MSTRG.27141	1.418	6.151	4.345	4.417	3.044	2.389	3.029	2.673	9.28	3.66	8.092	2.996	4.024	5.684
MSTRG.27153	0.996	1.669	1.287	2.355	2.286	3.36	3.983	1.316	2.44	1.553	3.277	1.383	3.656	3.036
MSTRG.27154	10.252	12.956	12.182	15.164	14.112	15.232	14.644	15.456	14.823	12.436	14.848	12.8	15.993	16.493
MSTRG.27155	0.032	0.039	0	0	0	0	0	0	0.074	0	0	0	0.079	0
MSTRG.27159	0.33	0.31	0.333	0.18	0.161	0.391	0.263	1.029	1.081	0.245	0.328	0.556	0.476	1.211
MSTRG.27161	0.22	0.136	0.095	0.084	0.227	0.141	0.268	0.15	0.513	0.205	0.238	0.346	0.308	0.578
MSTRG.27162	0.798	1.729	0.765	1.556	1.479	1.561	1.761	0.775	1.768	1.185	1.432	1.282	1.586	1.443
MSTRG.27165	12.972	3.123	1.265	1.875	0.644	2.181	1.49	5.458	1.823	1.039	2.407	0.675	1.092	0.916
MSTRG.27172	22.619	26.661	16.799	23.175	16.526	24.978	25.369	24.165	27.078	17.838	26.974	18.578	26.286	27.051
MSTRG.27183	0	0.507	0.273	1.083	0.309	0.673	0.741	0.028	0.433	0.335	0.514	0.277	0.513	1.06
MSTRG.27184	0.057	0.996	0.118	1.757	0.067	1.907	2.219	0.436	2.038	0.381	1.271	0.188	2.884	2.291
MSTRG.27185	0.567	1.337	1.817	2.137	1.683	2.071	2.786	1.465	1.919	2.233	2.086	1.688	2.546	2.476
MSTRG.27186	14.168	12.474	28.396	23.196	31.816	22.292	22.257	23.879	25.63	35.404	35.63	40.172	29.845	22.34
MSTRG.27191	10.114	37.852	25.566	45.647	26.809	46.613	50.507	20.114	32.818	33.01	48.108	28.872	39.51	43.995
MSTRG.27200	0.157	0.746	0.393	0.644	0.446	0.701	0.972	0.296	0.829	0.277	0.44	0.194	0.812	0.855
MSTRG.27207	1.795	4.359	2.443	5.896	3.709	6.706	6.303	2.084	6.407	2.536	5.14	2.711	5.98	6.687
MSTRG.27242	12.878	0.502	1.639	0.788	1.362	1.263	1.094	13.052	0.733	1.702	1.179	1.202	0.875	0.896
MSTRG.27243	2.778	12.767	12.845	21.998	16.195	19.693	19.921	2.097	20.9	10.727	29.416	15.949	29.977	28.827
MSTRG.27245	0.057	0	0	0.041	0	0.285	0	0.058	0	0.117	0	0	0.689	0.276
MSTRG.27252	5.522	12.268	8.466	13.4	9.726	17.998	24.344	3.884	11.226	7.723	14.444	8.443	15.402	13.377
MSTRG.27261	0	0	0	0	0	0	0	0	0	0	0	0	0	0
MSTRG.27263	0.326	0.263	0.148	0.576	0.304	0.501	0.587	0.251	0.259	0.171	0.684	0.241	0.134	0.154
MSTRG.2727	3.546	3.432	2.964	3.438	3.798	4.361	4.085	4.633	3.567	2.488	4.472	2.897	5.421	4.544
MSTRG.27272	0.237	0.141	0.163	0.031	0.299	0.063	0.072	0.069	0.031	0.178	0.132	0.141	0.037	0.185
MSTRG.27286	0	0	0	0	0	0	0.053	1.118	1.691	0.701	1.187	0.437	1.409	1.285
MSTRG.27289	0.205	0.759	0.331	0.992	0.203	1.282	1.421	0.331	1.161	0.276	1.127	0.242	1.43	1.54
MSTRG.27292	10.113	0.918	3.153	0.237	1.946	0.217	0.252	15.872	1.003	5.378	0.454	2.733	0.377	0.363
MSTRG.27294	0.075	0.019	0.061	0.013	0.088	0.08	0.062	0.033	0.064	0.245	0.032	0.178	0	0.273
MSTRG.27309	0.618	1.393	0.641	1.431	0.749	1.059	1.263	0.963	1.826	0.88	1.3	0.675	1.171	1.352
MSTRG.27321	0	0	0	0	0	0	0	0	0	0	0	0	0	0
MSTRG.27322	2.348	5.963	3.957	6.487	3.971	7.317	6.286	2.547	7.359	4.325	7.797	4.205	8.447	8.252
MSTRG.27323	1.105	2.209	1.349	2.237	1.277	1.796	2.024	0.198	1.118	0.835	1.707	0.492	1.066	1.048
MSTRG.27325	0.16	2.215	0.263	1.9	0.361	2.231	1.418	0.376	3.339	1.186	1.158	0.512	1.106	2.245
MSTRG.27341	3.119	8.885	3.729	12.432	4.425	14.42	14.855	0	0.019	0.015	0	0	0.016	0
MSTRG.27350	0	0	0	0	0	0	0	0	0	0	0.783	0	0	0
MSTRG.27359	0	0	0	0	0	0	0	0.577	3.323	1.178	2.728	1.444	2.775	2.67
MSTRG.27360	0	0	0	0	0.036	0.022	0	0.523	0.266	0	0	0.08	0.707	0.166
MSTRG.27361	0.338	1.589	0.179	1.371	0.167	1.83	1.85	0.962	3.382	0.379	2.84	0.379	3.169	3.891
MSTRG.27368	0	0	0	0	0	0	0	1.282	0.567	0.685	0.695	0.188	0.666	0.34
MSTRG.27372	3.073	1.401	8.807	2.581	7.056	1.782	2.172	4.05	4.895	7.227	5.08	8.424	2.828	2.159
MSTRG.27375	0.021	2.661	0.133	1.689	0.039	1.381	1.962	0.056	1.936	0.059	1.101	0.138	1.423	1.156
MSTRG.2738	0.269	0.706	0.855	0.898	0.736	0.732	1.168	0.561	1.116	0.816	0.869	1.207	1.346	0.912
MSTRG.27380	0.775	0.5	0.564	0.937	0.328	0.898	0.917	1.443	1.463	0.673	1.065	0.51	0.704	1.405
MSTRG.27402	1.578	5.115	2.485	6.764	3.31	7.497	6.569	1.499	6.073	2.151	6.836	2.368	7.42	7.74
MSTRG.27437	2.175	2.56	2.049	2.903	2.393	3.084	2.738	1.721	2.124	1.347	3.618	1.795	3.239	3.49
MSTRG.27451	1.836	4.533	3.292	4.376	4.553	4.858	4.673	3.069	4.888	3.478	4.339	4.15	5.009	4.206
MSTRG.2746	2.915	4.018	1.691	2.431	2.025	4.648	6.079	5.673	7.272	4.807	4.785	5.39	6.303	5.811
MSTRG.27460	0.976	2.02	2.547	3.016	2.618	2.819	2.748	0	0	0	0	0	0.017	0
MSTRG.27462	1.116	2.089	2.433	3.12	2.395	3.342	3.219	1.98	4.111	1.782	3.138	2.154	3.299	4.041
MSTRG.27479	3.674	6.272	4.33	7.328	5.447	7.338	7.472	6.927	8.494	5.089	8.664	4.721	9.443	9.655
MSTRG.27480	10.199	12.813	12.168	14.82	15.631	15.37	15.835	11.634	12.939	8.779	15.515	9.848	17.472	17.517
MSTRG.27481	0.853	0.631	0.73	2.037	0.435	2.7	2.867	0.702	2.316	0.774	2.799	2.175	1.687	1.603
MSTRG.27491	0	0	0	0	0	0	0	0	0	0	0	0	0	0
MSTRG.27500	1.457	2.517	1.619	2.67	2.354	2.914	3.223	3.172	3.668	2.638	3.411	2.049	2.986	3.251
MSTRG.27513	7.923	16.646	10.899	13.637	12.008	15.181	14.533	10.535	15.989	12.619	14.985	13.908	13.8	13.984
MSTRG.27518	0.86	0.372	0.727	0.344	0.595	0.372	0.428	1.814	1.582	1.495	1.858	1.567	1.56	1.86
MSTRG.27526	0.781	0.908	0.975	1.239	0.905	0.943	1.125	0.992	1.436	0.947	1	0.909	0.762	0.964
MSTRG.27528	3.149	7.704	4.474	9.796	5.156	10.752	10.585	5.401	9.468	5.438	9.253	4.259	10.984	10.646
MSTRG.27529	0	0.382	0.274	0.286	0.428	1.716	2.002	0	0	0.087	0.151	0.079	0.396	0.029
MSTRG.27557	0.033	0.093	0.373	0.08	0.442	0.19	0.083	0.423	0.16	0.075	0.806	0.314	0.065	0.519
MSTRG.27562	76.515	1.031	1.662	1.529	1.577	2.314	1.185	22.728	1.23	2.526	2.091	1.211	1.149	0.987
MSTRG.27578	0.33	0.568	0.654	0.748	0.748	0.931	1.144	0.684	1.021	0.542	0.925	0.848	1.032	1.218
MSTRG.2758	0	0	0	0	0	0	0	0	0	0	0.062	0	0.067	0
MSTRG.27585	0.221	5.596	0.294	5.474	0.189	9.667	8.829	0.237	4.632	0.082	4.601	0.057	6.632	4.084
MSTRG.27586	0.069	3.37	0.053	3.598	0.102	5.88	5.095	0.201	3.171	0.014	2.567	0.008	3.901	2.89
MSTRG.27588	0.053	0.102	0.155	0.229	0.16	0.25	0.205	0.053	0.157	0.099	0.179	0.136	0.25	0.199
MSTRG.27591	3.003	5.116	4.675	6.223	5.862	5.997	7.393	0	0.011	0	0	0.007	0	0
MSTRG.27597	0	0	0	0	0	0	0	2.308	0	0.65	0	0.482	0.355	0.115
MSTRG.27598	0	0	0	0	0	0	0	0	0	0	1.591	0	0	0
MSTRG.27608	0.374	1.243	0.402	1.537	0.657	2.093	1.991	0.417	1.728	0.353	1.493	0.374	1.951	2.091
MSTRG.27615	1.356	2.322	3.649	2.474	4.05	2.317	2.844	1.659	3.723	2.849	3.032	3.352	3.369	3.679
MSTRG.27623	0.963	2.004	1.341	2.81	2.188	2.674	3.275	1.379	2.584	2.239	2.42	2.012	2.611	2.792
MSTRG.27631	2.107	3.771	3.265	3.013	3.319	2.681	2.685	2.931	3.962	3.231	3.24	3.27	2.756	2.878
MSTRG.27635	0	0	0.009	0	0	0	0	0	0	0.008	0	0	0	0
MSTRG.27644	7.543	13.51	10.744	14.259	10.499	14.865	14.241	12.295	17.868	12.555	17.466	10.538	17.723	17.121
MSTRG.27654	0.852	0.969	0.462	1.001	0.429	0.797	0.901	0.898	1.158	0.914	1.034	0.499	0.993	0.938
MSTRG.27666	2.421	5.141	3.032	6.561	3.838	6.211	4.684	4.933	7.184	5.141	6.468	4.938	6.287	5.496
MSTRG.27677	1.702	38	2.152	5.956	1.634	17.004	15.884	0.206	6.925	2.053	1.982	2.626	2.969	2.583
MSTRG.27678	0.394	1.234	0.725	2.038	0.966	2.38	3.226	0.223	0.981	0.446	1.408	0.487	1.944	1.335
MSTRG.27686	1.174	0.28	0.329	0.443	0.316	0.345	0.553	0.98	0.414	0.384	0.554	0.481	0.299	0.191
MSTRG.27687	0.986	4.201	1.959	4.25	2.152	4.731	4.821	1.125	3.55	2.251	4.134	2.193	4.054	3.456
MSTRG.27692	5.558	8.73	6.827	10.595	8.947	8.972	9.129	5.574	9.081	6.443	9.371	5.953	9.259	10.26
MSTRG.27699	1.939	1.801	1.231	2.228	1.826	1.808	1.789	0.062	0.107	0.024	0.065	0.075	0.04	0.093
MSTRG.27702	7.445	5.426	1.69	3.063	2.736	4.52	3.619	4.134	1.365	1.356	2.257	1.581	2.297	2.174
MSTRG.27703	10.755	2.313	2.509	3.19	2.935	3.065	2.788	8.494	5.014	4.081	5.321	4.357	4.697	7.121
MSTRG.27711	0.196	0.218	0.216	0.301	0.14	0.209	0.315	0.295	0.459	0.377	0.231	0.193	0.423	0.366
MSTRG.27714	0.663	0.121	0.177	0.039	0	0.083	0	1.134	0.08	0.072	0	0	0.043	0
MSTRG.2772	0.117	3.024	0.066	2.998	0.139	5.028	4.431	0.119	2.985	0.107	3.604	0.157	3.359	3.203
MSTRG.27721	0.136	0.167	0.04	0.141	0.067	0.112	0.333	0.192	0.173	0.152	0	0.036	0.169	0.077
MSTRG.27726	0.458	0.052	0.648	0.062	1.413	0.171	0.015	0.704	0.029	0.588	0.063	0.705	0.116	0.07
MSTRG.27739	0	0	0	0	0	0	0	0	0	0	0.31	0	0	0
MSTRG.2774	6.436	0.675	2.056	1.625	1.37	0.96	0.672	9.14	1.65	1.859	1.625	1.471	0.584	0.282
MSTRG.27746	0	0	0	0	0.016	0.038	0.016	1.938	4.548	2.427	2.344	2.433	4.183	3.819
MSTRG.27751	0.77	0.623	0.873	0.74	0.593	0.827	0.234	2.309	3.177	0.874	1.826	2.13	1.786	1.057
MSTRG.27752	0	0	0.043	0	0	0	0	0	0	0	0	0	0	0
MSTRG.27773	0	0	0.045	0	0	0	0	0	0.05	0.05	0	0.048	0	0
MSTRG.2781	4.592	0.883	1.524	1.503	1.261	2.486	1.319	6.911	2.25	3.561	1.683	2.077	0.877	1.725
MSTRG.2783	2.006	1.163	1.93	2.046	2.396	2.525	2.737	1.417	1.332	2.29	1.716	1.822	2.766	1.395
[truncated: 71,306 more rows]
